# Supplementary material for: Malaria-related hospitalization during childhood in Papua, Indonesia: A retrospective cohort study
Source: PLoS One. 2020 Jan 29;15(1):e0228018. doi: 10.1371/journal.pone.0228018 (PMC6988973; doi:10.1371/journal.pone.0228018)
Supplement: S1 Data — (XLSX) [file pone.0228018.s001.xlsx]

## Sheet: Sheet1
identifier	sequence	age	sex	ethnicity	year	admitted	lengthofstay	death	pf	pv	pm	po
1	1	0	Male	1	2004	0	0.5	0	0	0	0	0
1	2	0.627397	Male	1	2004	0	0.5	0	0	0	0	0
1	3	1.8411	Male	1	2006	0	0.5	0	0	0	0	0
1	4	2.76712	Male	1	2007	0	0.5	0	1	0	0	0
1	5	3.48493	Male	1	2007	0	0.5	0	0	1	0	0
1	6	4.40274	Male	1	2008	0	0.5	0	0	0	0	0
1	7	4.55342	Male	1	2008	0	0.5	0	0	0	0	0
1	8	4.56438	Male	1	2008	0	0.5	0	0	0	0	0
1	9	5.00548	Male	1	2009	0	0.5	0	0	0	0	0
1	10	5.20548	Male	1	2009	0	0.5	0	0	1	0	0
1	11	5.40822	Male	1	2009	0	0.5	0	0	0	0	0
1	12	6.78082	Male	1	2011	0	0.5	0	0	0	0	0
1	13	7.48493	Male	1	2013	0	0.5	0	0	0	0	0
1	14	7.72603	Male	1	2013	0	0.5	0	0	0	0	0
2	1	0	Male	1	2004	0	0.5	0	1	0	0	0
2	2	1.2	Male	1	2007	0	0.5	0	1	0	0	0
2	3	1.2	Male	1	2008	0	0.5	0	0	0	0	0
3	1	0	Female	1	2004	0	0.5	0	1	0	0	0
3	2	0.0438356	Female	1	2004	0	0.5	0	0	0	0	0
3	3	0.134247	Female	1	2004	0	0.5	0	0	0	0	0
3	4	0.967123	Female	1	2005	0	0.5	0	0	0	0	0
3	5	4.00274	Female	1	2008	0	0.5	0	0	0	0	0
3	6	4.45205	Female	1	2008	0	0.5	0	0	0	0	0
3	7	4.79726	Female	1	2009	0	0.5	0	0	1	0	0
3	8	5.20822	Female	1	2009	0	0.5	0	0	1	0	0
3	9	5.5589	Female	1	2009	0	0.5	0	0	1	0	0
3	10	5.79726	Female	1	2010	0	0.5	0	0	0	0	0
3	11	5.89315	Female	1	2010	0	0.5	0	0	0	0	0
3	12	6.14247	Female	1	2010	0	0.5	0	1	0	0	0
3	13	6.15616	Female	1	2010	1	9	0	1	0	0	0
3	14	6.23014	Female	1	2010	0	0.5	0	0	0	0	0
3	15	6.37534	Female	1	2010	0	0.5	0	1	0	0	0
3	16	6.48767	Female	1	2010	0	0.5	0	0	1	0	0
3	17	6.88493	Female	1	2011	0	0.5	0	0	0	0	0
3	18	7.53425	Female	1	2011	0	0.5	0	1	0	0	0
3	19	7.55342	Female	1	2011	0	0.5	0	0	0	0	0
3	20	7.89863	Female	1	2012	0	0.5	0	0	0	0	0
3	21	8.11507	Female	1	2012	0	0.5	0	0	0	0	0
3	22	8.13699	Female	1	2012	0	0.5	0	0	0	0	0
3	23	8.36438	Female	1	2012	0	0.5	0	0	0	0	0
3	24	8.48219	Female	1	2012	0	0.5	0	0	0	0	0
3	25	8.49041	Female	1	2012	0	0.5	0	0	0	0	0
3	26	8.58904	Female	1	2012	0	0.5	0	1	0	0	0
4	1	0	Female	1	2005	0	0.5	0	0	0	0	0
4	2	0.2	Female	1	2005	0	0.5	0	0	0	0	0
4	3	0.561644	Female	1	2005	0	0.5	0	0	0	0	0
4	4	0.824658	Female	1	2005	0	0.5	0	0	0	0	0
4	5	1.04658	Female	1	2006	0	0.5	0	0	0	0	0
4	6	1.27397	Female	1	2006	0	0.5	0	0	0	0	0
4	7	1.30685	Female	1	2006	1	1	0	0	0	0	0
4	8	1.5589	Female	1	2006	1	1	0	0	0	0	0
4	9	1.78082	Female	1	2006	1	2	0	1	0	0	0
4	10	1.94521	Female	1	2006	0	0.5	0	0	0	0	0
4	11	2.94795	Female	1	2007	0	0.5	0	0	0	0	0
4	12	3.00548	Female	1	2008	0	0.5	0	0	0	0	0
4	13	3.12603	Female	1	2008	1	1	0	1	0	0	0
4	14	3.49863	Female	1	2008	1	2	0	1	0	0	0
4	15	3.79726	Female	1	2008	0	0.5	0	0	0	0	0
4	16	4.24932	Female	1	2009	0	0.5	0	0	1	0	0
4	17	4.54521	Female	1	2009	0	0.5	0	1	0	0	0
4	18	4.95342	Female	1	2009	0	0.5	0	0	0	1	0
4	19	5.13151	Female	1	2010	0	0.5	0	0	0	1	0
4	20	5.75616	Female	1	2010	0	0.5	0	0	0	0	0
4	21	5.80548	Female	1	2010	0	0.5	0	0	0	0	0
4	22	5.8137	Female	1	2010	0	0.5	0	0	0	0	0
4	23	5.82192	Female	1	2010	0	0.5	0	0	0	0	0
4	24	5.89589	Female	1	2010	0	0.5	0	1	0	0	0
4	25	7.0137	Female	1	2013	0	0.5	0	0	0	0	0
5	1	0	Male	1	2005	1	6	0	0	0	0	0
5	2	3.5	Male	1	2007	0	0.5	0	0	0	0	0
5	3	4.1	Male	1	2007	0	0.5	0	0	0	0	0
5	4	4.4	Male	1	2008	0	0.5	0	0	1	0	0
5	5	4.5	Male	1	2008	0	0.5	0	0	0	0	0
5	6	4.6	Male	1	2008	1	2	0	0	0	0	0
5	7	1.7	Male	1	2008	0	0.5	0	0	0	0	0
5	8	3	Male	1	2010	0	0.5	0	0	0	0	0
5	9	3	Male	1	2010	0	0.5	0	0	0	0	0
5	10	3.3	Male	1	2010	0	0.5	0	0	0	0	0
5	11	3.5	Male	1	2010	0	0.5	0	0	0	0	0
5	12	3.5	Male	1	2010	0	0.5	0	1	0	0	0
5	13	3.5	Male	1	2010	0	0.5	0	1	0	0	0
5	14	4.3	Male	1	2011	0	0.5	0	1	0	0	0
5	15	4.5	Male	1	2011	0	0.5	0	1	0	0	0
5	16	4.6	Male	1	2011	0	0.5	0	0	0	0	0
5	17	4.7	Male	1	2011	0	0.5	0	0	0	0	0
5	18	6.2	Male	1	2012	0	0.5	0	0	0	0	0
5	19	6.3	Male	1	2012	0	0.5	0	0	0	0	0
5	20	6.5	Male	1	2012	0	0.5	0	0	0	0	0
5	21	6.6	Male	1	2012	0	0.5	0	0	0	1	0
6	1	0	Male	0	2004	0	0.5	0	0	0	0	0
6	2	0.1	Male	0	2004	0	0.5	0	0	0	0	0
6	3	0.1	Male	0	2004	0	0.5	0	0	0	0	0
6	4	0.2	Male	0	2004	0	0.5	0	0	0	0	0
6	5	0.2	Male	0	2004	0	0.5	0	0	0	0	0
6	6	0.4	Male	0	2004	0	0.5	0	1	0	0	0
6	7	0.5	Male	0	2004	0	0.5	0	0	0	0	0
6	8	0.5	Male	0	2004	1	4	0	0	0	0	0
6	9	0.7	Male	0	2004	0	0.5	0	0	0	0	0
6	10	0.8	Male	0	2004	0	0.5	0	0	0	0	0
6	11	0.9	Male	0	2005	0	0.5	0	0	0	0	0
6	12	1.1	Male	0	2005	0	0.5	0	0	0	0	0
6	13	1.1	Male	0	2005	0	0.5	0	0	0	0	0
6	14	1.1	Male	0	2005	0	0.5	0	0	0	0	0
6	15	1.3	Male	0	2005	0	0.5	0	0	0	0	0
6	16	1.5	Male	0	2005	0	0.5	0	0	0	0	0
6	17	1.6	Male	0	2005	0	0.5	0	0	0	0	0
6	18	1.9	Male	0	2006	1	3	0	0	0	0	0
6	19	2.1	Male	0	2006	0	0.5	0	0	0	0	0
6	20	2.1	Male	0	2006	0	0.5	0	0	0	0	0
6	21	2.2	Male	0	2006	0	0.5	0	0	1	0	0
6	22	2.4	Male	0	2006	0	0.5	0	0	0	0	0
6	23	2.4	Male	0	2006	0	0.5	0	0	0	0	0
6	24	3.3	Male	0	2007	0	0.5	0	0	0	0	0
6	25	3.3	Male	0	2007	1	2	0	0	0	0	0
7	1	0	Female	1	2004	0	0.5	0	0	0	0	0
8	1	0	Female	1	2004	0	0.5	0	0	0	0	0
8	2	0.1	Female	1	2004	0	0.5	0	0	0	0	0
8	3	0.2	Female	1	2004	0	0.5	0	0	0	0	0
8	4	0.3	Female	1	2004	0	0.5	0	0	0	0	0
8	5	0.7	Female	1	2004	0	0.5	0	0	0	0	0
8	6	0.8	Female	1	2005	0	0.5	0	1	0	0	0
8	7	1.2	Female	1	2005	0	0.5	0	0	1	0	0
8	8	1.4	Female	1	2005	0	0.5	0	0	0	0	0
8	9	1.5	Female	1	2005	0	0.5	0	0	0	0	0
8	10	1.5	Female	1	2005	0	0.5	0	1	0	0	0
8	11	2	Female	1	2006	0	0.5	0	0	1	0	0
8	12	2.1	Female	1	2006	0	0.5	0	0	0	0	0
8	13	2.3	Female	1	2006	0	0.5	0	0	0	0	0
8	14	2.4	Female	1	2006	0	0.5	0	0	0	0	0
8	15	2.5	Female	1	2006	0	0.5	0	0	0	0	0
8	16	2.7	Female	1	2006	0	0.5	0	0	0	0	0
8	17	2.8	Female	1	2007	0	0.5	0	0	0	0	0
8	18	3.2	Female	1	2007	0	0.5	0	0	0	0	0
8	19	5.6	Female	1	2009	0	0.5	0	0	0	0	0
8	20	5.9	Female	1	2010	0	0.5	0	0	0	0	0
9	1	0	Male	1	2004	0	0.5	0	0	0	0	0
9	2	0.2	Male	1	2004	0	0.5	0	0	0	0	0
9	3	0.4	Male	1	2004	0	0.5	0	0	0	0	0
9	4	0.5	Male	1	2004	0	0.5	0	0	0	0	0
10	1	0	Female	0	2004	0	0.5	0	0	0	0	0
11	1	0	Female	1	2004	1	1	0	0	0	0	0
12	1	0	Female	1	2004	1	2	1	0	0	0	0
13	1	0	Male	1	2004	0	0.5	0	0	0	0	0
13	2	0.246575	Male	1	2004	0	0.5	0	0	0	0	0
13	3	0.375342	Male	1	2004	1	4	0	1	0	0	0
13	4	0.487671	Male	1	2004	1	2	0	0	0	0	0
13	5	0.60274	Male	1	2004	0	0.5	0	0	0	0	0
13	6	0.69863	Male	1	2004	0	0.5	0	0	0	0	0
13	7	0.720548	Male	1	2004	0	0.5	0	0	0	0	0
13	8	0.761644	Male	1	2005	0	0.5	0	0	0	0	0
13	9	0.827397	Male	1	2005	0	0.5	0	0	0	0	0
13	10	0.863014	Male	1	2005	0	0.5	0	0	0	0	0
13	11	0.871233	Male	1	2005	1	7	0	0	0	0	0
13	12	0.958904	Male	1	2005	1	5	0	0	0	0	0
13	13	1.08493	Male	1	2005	0	0.5	0	0	0	0	0
13	14	1.09863	Male	1	2005	0	0.5	0	0	0	0	0
13	15	1.24658	Male	1	2005	0	0.5	0	0	0	0	0
13	16	1.38356	Male	1	2005	0	0.5	0	0	0	0	0
13	17	1.47123	Male	1	2005	0	0.5	0	0	0	0	0
13	18	1.53151	Male	1	2005	0	0.5	0	0	0	0	0
13	19	1.53425	Male	1	2005	0	0.5	0	0	0	0	0
13	20	1.66027	Male	1	2005	0	0.5	0	0	0	0	0
13	21	1.68767	Male	1	2005	0	0.5	0	0	0	0	0
13	22	1.84932	Male	1	2006	0	0.5	0	0	0	0	0
13	23	1.92603	Male	1	2006	0	0.5	0	0	0	0	0
13	24	1.96438	Male	1	2006	0	0.5	0	0	0	0	0
13	25	1.98356	Male	1	2006	0	0.5	0	0	0	0	0
13	26	2.02466	Male	1	2006	0	0.5	0	0	0	0	0
13	27	2.0411	Male	1	2006	0	0.5	0	0	0	0	0
13	28	2.10959	Male	1	2006	0	0.5	0	0	0	0	0
13	29	2.11781	Male	1	2006	0	0.5	0	0	0	0	0
13	30	2.2	Male	1	2006	0	0.5	0	0	0	0	0
13	31	2.23288	Male	1	2006	0	0.5	0	0	0	0	0
13	32	2.27671	Male	1	2006	1	3	0	0	0	0	0
13	33	2.30959	Male	1	2006	0	0.5	0	0	0	0	0
13	34	2.35616	Male	1	2006	0	0.5	0	0	0	0	0
13	35	2.42192	Male	1	2006	1	3	0	0	0	0	0
13	36	2.43836	Male	1	2006	0	0.5	0	0	0	0	0
13	37	2.49589	Male	1	2006	0	0.5	0	0	0	0	0
13	38	2.52603	Male	1	2006	0	0.5	0	0	0	0	0
13	39	2.57808	Male	1	2006	0	0.5	0	0	0	0	0
13	40	2.61096	Male	1	2006	0	0.5	0	0	0	0	0
13	41	2.69315	Male	1	2006	0	0.5	0	0	0	0	0
13	42	2.77808	Male	1	2007	0	0.5	0	0	0	0	0
13	43	2.81644	Male	1	2007	0	0.5	0	0	0	0	0
13	44	2.86027	Male	1	2007	0	0.5	0	0	0	0	0
13	45	2.95616	Male	1	2007	0	0.5	0	0	0	0	0
13	46	3.04932	Male	1	2007	0	0.5	0	0	0	0	0
13	47	3.09589	Male	1	2007	0	0.5	0	1	0	0	0
13	48	3.51781	Male	1	2007	0	0.5	0	0	0	0	0
13	49	3.60822	Male	1	2007	0	0.5	0	0	0	0	0
13	50	3.7863	Male	1	2008	0	0.5	0	0	0	0	0
13	51	4.65205	Male	1	2008	0	0.5	0	0	0	0	0
13	52	4.80548	Male	1	2009	0	0.5	0	0	0	0	0
13	53	5.00548	Male	1	2009	0	0.5	0	0	0	0	0
13	54	5.04384	Male	1	2009	0	0.5	0	0	0	0	0
13	55	5.3589	Male	1	2009	0	0.5	0	0	0	0	0
13	56	5.4	Male	1	2009	0	0.5	0	0	0	0	0
13	57	5.42192	Male	1	2009	0	0.5	0	0	0	0	0
13	58	5.63836	Male	1	2009	0	0.5	0	0	0	0	0
13	59	5.81644	Male	1	2010	0	0.5	0	0	1	0	0
13	60	5.89315	Male	1	2010	1	3	0	0	1	0	0
13	61	5.91781	Male	1	2010	0	0.5	0	0	0	0	0
13	62	6.12603	Male	1	2010	0	0.5	0	0	1	0	0
13	63	6.39452	Male	1	2010	0	0.5	0	0	0	0	0
13	64	6.53699	Male	1	2010	0	0.5	0	0	0	0	0
13	65	6.66575	Male	1	2010	0	0.5	0	0	0	0	0
13	66	7.01918	Male	1	2011	0	0.5	0	0	0	0	0
13	67	8.03288	Male	1	2012	0	0.5	0	0	0	0	0
13	68	8.03836	Male	1	2012	0	0.5	0	0	0	0	0
13	69	8.04932	Male	1	2012	0	0.5	0	0	0	0	0
13	70	8.05205	Male	1	2012	0	0.5	0	0	0	0	0
13	71	8.09589	Male	1	2012	0	0.5	0	0	0	0	0
13	72	8.46849	Male	1	2012	0	0.5	0	0	0	0	0
13	73	9.02466	Male	1	2013	0	0.5	0	0	0	0	0
13	74	9.62466	Male	1	2013	0	0.5	0	0	0	0	0
13	75	9.64384	Male	1	2013	0	0.5	0	0	0	0	0
13	76	9.74247	Male	1	2013	0	0.5	0	0	0	0	0
14	1	0	Female	0	2004	0	0.5	0	0	0	0	0
14	2	0	Female	0	2004	0	0.5	0	0	0	0	0
15	1	0	Male	1	2004	1	6	0	0	0	0	0
15	2	0.1	Male	1	2004	0	0.5	0	0	0	0	0
15	3	0.1	Male	1	2004	0	0.5	0	0	0	0	0
15	4	0.2	Male	1	2004	0	0.5	0	0	0	0	0
15	5	0.2	Male	1	2004	0	0.5	0	0	0	0	0
15	6	0.2	Male	1	2004	0	0.5	0	0	0	0	0
15	7	0.3	Male	1	2004	0	0.5	0	0	0	0	0
15	8	0.3	Male	1	2004	0	0.5	0	0	0	0	0
15	9	0.4	Male	1	2004	1	4	0	0	0	0	0
15	10	0.5	Male	1	2004	0	0.5	0	0	1	0	0
15	11	0.5	Male	1	2004	0	0.5	0	0	0	0	0
15	12	0.6	Male	1	2004	0	0.5	0	0	0	0	0
15	13	0.6	Male	1	2004	0	0.5	0	0	0	0	0
15	14	0.7	Male	1	2004	0	0.5	0	0	1	0	0
15	15	0.7	Male	1	2004	0	0.5	0	0	0	0	0
15	16	0.7	Male	1	2004	0	0.5	0	0	1	0	0
15	17	0.8	Male	1	2004	1	1	0	0	1	0	0
15	18	0.8	Male	1	2005	1	6	0	0	0	0	0
15	19	0.8	Male	1	2005	1	3	0	0	0	0	0
15	20	0.9	Male	1	2005	0	0.5	0	0	0	0	0
15	21	1	Male	1	2005	0	0.5	0	0	0	0	0
15	22	1.2	Male	1	2005	1	3	0	0	0	0	0
15	23	1.2	Male	1	2005	0	0.5	0	0	0	0	0
15	24	1.3	Male	1	2005	1	2	0	0	1	0	0
15	25	1.4	Male	1	2005	1	3	0	0	1	0	0
15	26	1.4	Male	1	2005	1	4	0	0	0	0	0
15	27	1.6	Male	1	2005	0	0.5	0	0	0	0	0
15	28	1.7	Male	1	2005	0	0.5	0	0	0	0	0
15	29	1.7	Male	1	2005	0	0.5	0	0	0	0	0
15	30	1.8	Male	1	2006	0	0.5	0	0	0	0	0
15	31	1.8	Male	1	2006	0	0.5	0	0	0	0	0
15	32	1.9	Male	1	2006	1	7	0	0	0	0	0
15	33	2.1	Male	1	2006	0	0.5	0	0	0	0	0
15	34	2.2	Male	1	2006	0	0.5	0	0	1	0	0
15	35	2.2	Male	1	2006	1	3	0	0	1	0	0
15	36	2.3	Male	1	2006	0	0.5	0	0	0	0	0
15	37	2.4	Male	1	2006	0	0.5	0	0	0	0	0
15	38	2.5	Male	1	2006	0	0.5	0	0	0	0	0
15	39	2.6	Male	1	2006	0	0.5	0	0	1	0	0
15	40	2.7	Male	1	2006	0	0.5	0	0	0	0	0
15	41	2.7	Male	1	2006	0	0.5	0	0	0	0	0
15	42	2.8	Male	1	2007	0	0.5	0	0	0	0	0
15	43	2.9	Male	1	2007	1	2	0	1	0	0	0
15	44	2.9	Male	1	2007	0	0.5	0	0	0	0	0
15	45	2.9	Male	1	2007	0	0.5	0	0	0	0	0
15	46	3	Male	1	2007	0	0.5	0	1	0	0	0
15	47	3.1	Male	1	2007	0	0.5	0	0	0	0	0
15	48	3.2	Male	1	2007	0	0.5	0	0	0	0	0
15	49	3.3	Male	1	2007	0	0.5	0	1	0	0	0
15	50	3.5	Male	1	2007	0	0.5	0	0	0	0	0
15	51	3.5	Male	1	2007	0	0.5	0	0	0	0	0
15	52	3.7	Male	1	2007	0	0.5	0	0	0	0	0
15	53	3.8	Male	1	2008	0	0.5	0	1	0	0	0
15	54	3.9	Male	1	2008	0	0.5	0	0	0	0	0
15	55	4.2	Male	1	2008	0	0.5	0	0	0	0	0
15	56	4.3	Male	1	2008	0	0.5	0	0	0	0	0
15	57	4.3	Male	1	2008	0	0.5	0	0	0	0	0
15	58	4.4	Male	1	2008	1	1	0	1	0	0	0
15	59	4.4	Male	1	2008	1	2	0	0	0	0	0
15	60	4.4	Male	1	2008	0	0.5	0	0	0	0	0
15	61	4.7	Male	1	2008	0	0.5	0	0	1	0	0
15	62	4.8	Male	1	2009	0	0.5	0	0	0	0	0
15	63	4.9	Male	1	2009	1	4	0	0	0	0	0
15	64	5.2	Male	1	2009	0	0.5	0	0	0	0	0
15	65	5.3	Male	1	2009	0	0.5	0	1	0	0	0
15	66	5.7	Male	1	2009	0	0.5	0	0	0	0	0
15	67	5.8	Male	1	2010	0	0.5	0	0	0	0	0
15	68	6.1	Male	1	2010	0	0.5	0	0	0	0	0
15	69	6.1	Male	1	2010	0	0.5	0	0	0	0	0
15	70	7.6	Male	1	2011	0	0.5	0	1	0	0	0
15	71	7.6	Male	1	2011	0	0.5	0	0	0	0	0
15	72	7.7	Male	1	2011	0	0.5	0	1	0	0	0
15	73	9.12603	Male	1	2013	0	0.5	0	0	1	0	0
15	74	9.36712	Male	1	2013	0	0.5	0	0	0	0	0
15	75	9.56712	Male	1	2013	0	0.5	0	0	0	0	0
16	1	0	Male	1	2004	1	4	0	0	0	0	0
16	2	0.3	Male	1	2004	0	0.5	0	0	0	0	0
16	3	0.4	Male	1	2004	0	0.5	0	0	0	0	0
16	4	0.5	Male	1	2004	0	0.5	0	0	1	0	0
16	5	0.5	Male	1	2004	1	3	0	0	1	0	0
16	6	0.7	Male	1	2004	0	0.5	0	1	0	0	0
16	7	2.1	Male	1	2006	1	3	0	0	0	0	0
16	8	2.1	Male	1	2006	0	0.5	0	0	0	0	0
16	9	2.2	Male	1	2006	0	0.5	0	0	0	0	0
16	10	2.7	Male	1	2006	0	0.5	0	0	0	0	0
16	11	2.9	Male	1	2007	0	0.5	0	1	0	0	0
16	12	3.2	Male	1	2007	0	0.5	0	0	1	0	0
16	13	3.4	Male	1	2007	0	0.5	0	0	0	0	0
16	14	3.7	Male	1	2007	0	0.5	0	1	0	0	0
16	15	3.8	Male	1	2008	0	0.5	0	1	0	0	0
16	16	4.6	Male	1	2008	0	0.5	0	0	0	0	0
16	17	6.4	Male	1	2010	0	0.5	0	0	0	0	0
16	18	6.7	Male	1	2010	0	0.5	0	0	0	0	0
16	19	7.6	Male	1	2011	0	0.5	0	0	0	0	0
16	20	7.7	Male	1	2011	0	0.5	0	0	0	0	0
16	21	8	Male	1	2012	0	0.5	0	0	0	0	0
17	1	0.00136986	Male	1	2004	1	2	0	0	0	0	0
17	2	0	Male	1	2004	0	0.5	0	0	0	0	0
17	3	0.1	Male	1	2004	0	0.5	0	0	0	0	0
17	4	0.1	Male	1	2004	0	0.5	0	0	0	0	0
17	5	0.1	Male	1	2004	0	0.5	0	0	0	0	0
17	6	0.2	Male	1	2004	1	4	0	0	0	0	0
17	7	0.4	Male	1	2004	1	4	0	0	0	0	0
17	8	0.5	Male	1	2004	0	0.5	0	0	0	0	0
17	9	0.6	Male	1	2004	1	1	0	0	0	0	0
17	10	0.8	Male	1	2005	0	0.5	0	0	0	0	0
17	11	0.9	Male	1	2005	1	8	0	0	0	0	0
17	12	1	Male	1	2005	0	0.5	0	0	0	0	0
17	13	1.1	Male	1	2005	0	0.5	0	0	0	0	0
17	14	1.4	Male	1	2005	0	0.5	0	0	0	0	0
17	15	1.6	Male	1	2005	0	0.5	0	0	0	0	0
17	16	2	Male	1	2006	0	0.5	0	0	0	0	0
17	17	2.1	Male	1	2006	0	0.5	0	0	0	0	0
17	18	2.5	Male	1	2006	0	0.5	0	0	0	0	0
17	19	2.5	Male	1	2006	1	2	0	1	0	0	0
17	20	2.7	Male	1	2006	0	0.5	0	0	0	0	0
17	21	2.7	Male	1	2006	0	0.5	0	0	0	0	0
17	22	2.8	Male	1	2007	0	0.5	0	0	0	0	0
17	23	2.8	Male	1	2007	0	0.5	0	0	0	0	0
17	24	2.9	Male	1	2007	0	0.5	0	1	0	0	0
17	25	3	Male	1	2007	0	0.5	0	0	0	0	0
17	26	3.2	Male	1	2007	0	0.5	0	0	1	0	0
17	27	3.4	Male	1	2007	0	0.5	0	0	1	0	0
17	28	3.7	Male	1	2007	0	0.5	0	0	1	0	0
17	29	3.7	Male	1	2007	0	0.5	0	0	0	0	0
17	30	3.7	Male	1	2007	0	0.5	0	0	1	0	0
17	31	4.7	Male	1	2008	0	0.5	0	0	0	0	0
17	32	6.1	Male	1	2010	0	0.5	0	0	0	0	0
17	33	6.4	Male	1	2010	0	0.5	0	0	0	0	0
17	34	7.1	Male	1	2011	0	0.5	0	0	0	0	0
17	35	7.8	Male	1	2012	0	0.5	0	0	0	0	0
17	36	7.8	Male	1	2012	0	0.5	0	0	0	0	0
17	37	8.2	Male	1	2012	0	0.5	0	0	0	0	0
17	38	8.7	Male	1	2012	1	2	0	1	0	0	0
17	39	8.90411	Male	1	2013	0	0.5	0	0	0	0	0
17	40	9.48767	Male	1	2013	0	0.5	0	0	0	0	0
18	1	0	Male	0	2004	1	3	0	0	0	0	0
18	2	7.2	Male	0	2011	1	4	0	0	0	0	0
18	3	7.2	Male	0	2011	0	0.5	0	0	0	0	0
18	4	7.3	Male	0	2011	0	0.5	0	0	0	0	0
19	1	0	Male	1	2004	0	0.5	0	0	0	0	0
19	2	1.9	Male	1	2006	0	0.5	0	0	0	0	0
20	1	0	Male	1	2004	1	1	0	0	0	0	0
21	1	1	Female	0	2004	1	2	0	0	0	0	0
21	2	0	Female	0	2004	0	0.5	0	0	0	0	0
21	3	0	Female	0	2004	0	0.5	0	0	0	0	0
21	4	1	Female	0	2005	0	0.5	0	0	0	0	0
22	1	0	Male	1	2004	0	0.5	0	0	0	0	0
23	1	0	Male	1	2004	1	2	0	0	0	0	0
24	1	0	Male	1	2004	1	1	0	0	0	0	0
24	2	0	Male	1	2004	0	0.5	0	0	0	0	0
24	3	1	Male	1	2005	0	0.5	0	1	0	0	0
24	4	1.1	Male	1	2005	0	0.5	0	0	0	0	0
24	5	2.8	Male	1	2007	0	0.5	0	0	0	0	0
25	1	0	Male	1	2004	1	1	0	0	0	0	0
25	2	0.1	Male	1	2004	0	0.5	0	0	0	0	0
25	3	0.1	Male	1	2004	0	0.5	0	0	0	0	0
25	4	0.1	Male	1	2004	0	0.5	0	0	0	0	0
25	5	0.3	Male	1	2004	0	0.5	0	0	0	0	0
25	6	0.7	Male	1	2004	0	0.5	0	0	0	0	0
25	7	0.7	Male	1	2004	1	9	0	1	0	0	0
25	8	0.7	Male	1	2004	0	0.5	0	0	0	0	0
25	9	0.9	Male	1	2005	1	2	0	0	0	0	0
25	10	1.1	Male	1	2005	1	5	0	0	0	0	0
25	11	1.3	Male	1	2005	0	0.5	0	0	0	0	0
25	12	1.6	Male	1	2005	0	0.5	0	0	0	0	0
25	13	1.7	Male	1	2005	0	0.5	0	0	0	0	0
25	14	1.8	Male	1	2006	1	4	0	0	0	0	0
25	15	1.8	Male	1	2006	0	0.5	0	1	0	0	0
25	16	2.2	Male	1	2006	0	0.5	0	0	0	0	0
25	17	2.2	Male	1	2006	0	0.5	0	0	0	0	0
25	18	3.2	Male	1	2007	0	0.5	0	1	0	0	0
25	19	3.4	Male	1	2007	1	1	0	0	1	0	0
25	20	3.9	Male	1	2008	0	0.5	0	0	0	0	0
25	21	4	Male	1	2008	0	0.5	0	0	1	0	0
25	22	4.3	Male	1	2008	0	0.5	0	0	1	0	0
25	23	4.4	Male	1	2008	0	0.5	0	0	0	0	0
25	24	4.8	Male	1	2009	0	0.5	0	0	1	0	0
25	25	5.1	Male	1	2009	0	0.5	0	1	0	0	0
25	26	5.2	Male	1	2009	0	0.5	0	0	0	0	0
25	27	8.1	Male	1	2012	0	0.5	0	0	0	0	0
25	28	8.2	Male	1	2012	1	3	0	0	0	0	0
25	29	8.5	Male	1	2012	0	0.5	0	0	0	0	0
25	30	8.5	Male	1	2012	0	0.5	0	0	1	0	0
25	31	9.16712	Male	1	2013	0	0.5	0	0	0	0	0
26	1	0	Male	1	2004	1	2	0	0	0	0	0
26	2	0.1	Male	1	2004	0	0.5	0	0	0	0	0
26	3	0.1	Male	1	2004	0	0.5	0	0	0	0	0
26	4	0.3	Male	1	2004	0	0.5	0	0	1	0	0
26	5	0.6	Male	1	2004	1	2	0	1	0	0	0
26	6	0.7	Male	1	2004	0	0.5	0	0	0	0	0
26	7	0.8	Male	1	2005	0	0.5	0	0	0	0	0
26	8	0.9	Male	1	2005	0	0.5	0	0	0	0	0
26	9	1	Male	1	2005	0	0.5	0	0	0	0	0
26	10	1.3	Male	1	2005	0	0.5	0	0	0	0	0
26	11	1.4	Male	1	2005	0	0.5	0	0	0	0	0
26	12	1.4	Male	1	2005	0	0.5	0	0	0	0	0
26	13	1.4	Male	1	2005	1	2	0	1	0	0	0
26	14	1.5	Male	1	2005	0	0.5	0	1	0	0	0
26	15	2.2	Male	1	2006	0	0.5	0	1	0	0	0
26	16	2.4	Male	1	2006	0	0.5	0	0	0	0	0
26	17	3.8	Male	1	2008	0	0.5	0	1	0	0	0
26	18	4.2	Male	1	2008	0	0.5	0	0	1	0	0
26	19	4.5	Male	1	2008	0	0.5	0	0	0	0	0
26	20	4.5	Male	1	2008	0	0.5	0	0	1	0	0
26	21	4.7	Male	1	2008	0	0.5	0	1	0	0	0
26	22	5	Male	1	2009	0	0.5	0	1	0	0	0
26	23	5	Male	1	2009	0	0.5	0	0	0	0	0
26	24	5	Male	1	2009	0	0.5	0	0	0	0	0
26	25	5.3	Male	1	2009	0	0.5	0	0	0	0	0
26	26	5.3	Male	1	2009	0	0.5	0	0	0	0	0
26	27	5.4	Male	1	2009	0	0.5	0	0	0	0	0
26	28	5.8	Male	1	2010	0	0.5	0	0	0	0	0
26	29	6.7	Male	1	2010	0	0.5	0	1	0	0	0
26	30	7.2	Male	1	2011	0	0.5	0	0	1	0	0
26	31	7.4	Male	1	2011	0	0.5	0	0	0	0	0
26	32	7.4	Male	1	2011	0	0.5	0	0	0	0	0
26	33	7.4	Male	1	2011	0	0.5	0	0	0	0	0
26	34	7.5	Male	1	2011	0	0.5	0	0	0	0	0
26	35	8.7	Male	1	2012	0	0.5	0	0	0	0	0
26	36	8.78904	Male	1	2013	0	0.5	0	0	0	0	0
26	37	8.79726	Male	1	2013	0	0.5	0	0	0	0	0
26	38	8.84658	Male	1	2013	0	0.5	0	0	0	0	0
26	39	8.87397	Male	1	2013	0	0.5	0	0	0	0	0
26	40	8.95068	Male	1	2013	0	0.5	0	0	0	0	0
26	41	9.0274	Male	1	2013	0	0.5	0	0	0	0	0
26	42	9.09589	Male	1	2013	0	0.5	0	0	0	0	0
26	43	9.17808	Male	1	2013	0	0.5	0	0	0	0	0
26	44	9.25479	Male	1	2013	0	0.5	0	0	0	0	0
27	1	0	Female	1	2004	1	1	0	0	0	0	0
27	2	6.4	Female	1	2010	0	0.5	0	0	1	0	0
27	3	6.5	Female	1	2010	0	0.5	0	0	0	0	0
27	4	6.5	Female	1	2010	0	0.5	0	0	0	0	0
27	5	6.5	Female	1	2010	0	0.5	0	0	0	0	0
27	6	6.6	Female	1	2010	0	0.5	0	0	0	0	0
28	1	0	Male	1	2004	0	0.5	0	0	0	0	0
28	2	0.4	Male	1	2004	0	0.5	0	0	0	0	0
28	3	0.5	Male	1	2004	0	0.5	0	0	0	0	0
28	4	0.6	Male	1	2004	1	5	0	1	0	0	0
28	5	0.9	Male	1	2005	0	0.5	0	1	0	0	0
28	6	1	Male	1	2005	1	3	0	1	0	0	0
28	7	1.2	Male	1	2005	0	0.5	0	0	0	0	0
28	8	1.2	Male	1	2005	0	0.5	0	0	0	0	0
28	9	1.5	Male	1	2005	0	0.5	0	0	0	0	0
28	10	1.8	Male	1	2006	0	0.5	0	1	0	0	0
28	11	1.8	Male	1	2006	0	0.5	0	0	0	0	0
28	12	2	Male	1	2006	1	4	0	0	1	0	0
28	13	3	Male	1	2007	0	0.5	0	0	1	0	0
28	14	3	Male	1	2007	0	0.5	0	0	1	0	0
28	15	3	Male	1	2007	0	0.5	0	0	0	0	0
28	16	3.1	Male	1	2007	0	0.5	0	0	0	0	0
28	17	3.1	Male	1	2007	0	0.5	0	0	0	0	0
28	18	3.2	Male	1	2007	0	0.5	0	0	0	0	0
28	19	4.3	Male	1	2008	0	0.5	0	1	0	0	0
28	20	4.3	Male	1	2008	0	0.5	0	0	0	0	0
28	21	4.8	Male	1	2009	0	0.5	0	0	0	0	0
28	22	5.8	Male	1	2009	0	0.5	0	0	1	0	0
28	23	5.8	Male	1	2010	0	0.5	0	0	0	0	0
28	24	6.3	Male	1	2010	0	0.5	0	0	0	0	0
28	25	8	Male	1	2012	0	0.5	0	1	0	0	0
28	26	9.4	Male	1	2013	1	4	0	0	0	0	0
29	1	0	Female	1	2004	1	3	0	0	0	0	0
29	2	0.4	Female	1	2004	0	0.5	0	0	0	0	0
29	3	0.4	Female	1	2004	1	1	0	0	0	0	0
30	1	0	Female	1	2004	1	2	0	0	0	0	0
31	1	0	Male	0	2004	0	0.5	0	0	0	0	0
32	1	0	Female	1	2004	0	0.5	0	0	0	0	0
32	2	0.1	Female	1	2004	0	0.5	0	0	0	0	0
32	3	0.2	Female	1	2004	0	0.5	0	0	0	0	0
32	4	0.3	Female	1	2004	0	0.5	0	0	0	0	0
32	5	0.3	Female	1	2004	1	1	0	0	0	0	0
32	6	1	Female	1	2005	0	0.5	0	0	0	0	0
32	7	2.3	Female	1	2006	0	0.5	0	0	0	0	0
32	8	2.5	Female	1	2006	0	0.5	0	0	0	0	0
32	9	2.5	Female	1	2006	0	0.5	0	0	1	0	0
32	10	3.4	Female	1	2007	0	0.5	0	0	0	0	0
32	11	3.6	Female	1	2007	1	1	0	0	0	0	0
32	12	3.6	Female	1	2007	0	0.5	0	0	0	0	0
32	13	3.7	Female	1	2007	0	0.5	0	1	0	0	0
32	14	4.2	Female	1	2008	1	1	0	1	0	0	0
32	15	5	Female	1	2009	0	0.5	0	0	0	0	0
32	16	5.8	Female	1	2010	0	0.5	0	1	0	0	0
32	17	6.6	Female	1	2010	0	0.5	0	0	0	0	0
32	18	7.5	Female	1	2011	1	2	0	1	0	0	0
32	19	8.4	Female	1	2012	0	0.5	0	0	1	0	0
32	20	8.83836	Female	1	2013	0	0.5	0	1	0	0	0
32	21	9.09041	Female	1	2013	0	0.5	0	0	0	0	0
32	22	9.4137	Female	1	2013	0	0.5	0	1	0	0	0
33	1	0	Male	0	2004	0	0.5	0	0	0	0	0
34	1	2.9	Female	1	2004	1	1	0	0	0	0	0
34	2	0	Female	1	2004	0	0.5	0	0	0	0	0
34	3	0.4	Female	1	2004	0	0.5	0	0	0	0	0
34	4	2.9	Female	1	2007	0	0.5	0	0	0	0	0
35	1	0	Female	1	2004	1	1	0	0	0	0	0
35	2	0.1	Female	1	2004	0	0.5	0	0	0	0	0
35	3	0.1	Female	1	2004	1	1	0	0	0	0	0
35	4	0.2	Female	1	2004	0	0.5	0	0	0	0	0
36	1	0	Male	1	2004	1	1	0	0	0	0	0
36	2	0	Male	1	2004	0	0.5	0	0	0	0	0
36	3	0.6	Male	1	2004	0	0.5	0	0	1	0	0
37	1	0	Female	1	2004	1	2	0	0	0	0	0
38	1	0	Female	0	2004	1	0.5	0	0	0	0	0
39	1	0	Female	0	2004	1	1	0	0	0	0	0
40	1	0	Male	1	2004	1	2	0	0	0	0	0
41	1	0	Female	0	2004	0	0.5	0	0	0	0	0
41	2	0.2	Female	0	2004	0	0.5	0	0	0	0	0
41	3	0.8	Female	0	2005	0	0.5	1	0	0	0	0
42	1	0	Male	1	2004	1	1	0	0	0	0	0
42	2	0	Male	1	2004	0	0.5	0	0	0	0	0
42	3	1	Male	1	2005	0	0.5	0	0	0	0	0
43	1	0	Female	1	2004	1	0.5	0	0	0	0	0
44	1	0	Male	1	2004	1	1	0	0	0	0	0
44	2	0	Male	1	2004	0	0.5	0	0	0	0	0
44	3	0.4	Male	1	2004	0	0.5	0	0	0	0	0
44	4	0.5	Male	1	2004	0	0.5	0	0	0	0	0
44	5	0.5	Male	1	2004	0	0.5	0	0	0	0	0
44	6	0.7	Male	1	2005	0	0.5	0	0	0	0	0
44	7	0.8	Male	1	2005	0	0.5	0	0	0	0	0
44	8	1	Male	1	2005	0	0.5	0	0	0	0	0
44	9	1	Male	1	2005	0	0.5	0	0	0	0	0
44	10	1	Male	1	2005	0	0.5	0	0	0	0	0
44	11	1.1	Male	1	2005	0	0.5	0	0	0	0	0
44	12	1.5	Male	1	2005	0	0.5	0	0	1	0	0
44	13	3.3	Male	1	2007	0	0.5	0	0	0	0	0
44	14	5.3	Male	1	2009	0	0.5	0	0	1	0	0
44	15	5.4	Male	1	2009	0	0.5	0	0	0	0	0
44	16	7.7	Male	1	2012	0	0.5	0	0	0	0	0
44	17	8.88767	Male	1	2013	0	0.5	0	1	0	0	0
45	1	0	Female	0	2004	0	0.5	0	0	0	0	0
46	1	0	Female	1	2004	1	2	0	0	0	0	0
46	2	0	Female	1	2004	0	0.5	0	0	0	0	0
46	3	0.1	Female	1	2004	0	0.5	0	0	0	0	0
46	4	0.2	Female	1	2004	0	0.5	0	0	0	0	0
46	5	5.6	Female	1	2009	0	0.5	0	1	0	0	0
46	6	5.8	Female	1	2010	0	0.5	0	1	0	0	0
47	1	0	Female	0	2004	0	0.5	0	0	0	0	0
48	1	0	Male	1	2004	1	2	0	1	0	0	0
49	1	0	Male	1	2004	0	0.5	0	0	0	0	0
50	1	0	Male	0	2004	0	0.5	0	0	0	0	0
50	2	2.2	Male	0	2006	0	0.5	0	0	1	0	0
51	1	0	Male	1	2004	1	2	0	0	0	0	0
51	2	0.1	Male	1	2004	0	0.5	0	0	0	0	0
51	3	0.1	Male	1	2004	0	0.5	0	0	0	0	0
51	4	0.4	Male	1	2004	1	2	0	0	0	0	0
51	5	0.7	Male	1	2004	0	0.5	0	1	0	0	0
51	6	0.9	Male	1	2005	0	0.5	0	1	0	0	0
51	7	1.7	Male	1	2005	0	0.5	0	0	0	0	0
51	8	1.9	Male	1	2006	0	0.5	0	1	0	0	0
51	9	3.2	Male	1	2007	0	0.5	0	0	0	0	0
51	10	3.9	Male	1	2008	0	0.5	0	0	0	0	0
51	11	4.9	Male	1	2009	0	0.5	0	0	0	0	0
51	12	5.1	Male	1	2009	0	0.5	0	0	0	0	0
51	13	5.2	Male	1	2009	0	0.5	0	0	0	0	0
51	14	6.5	Male	1	2010	0	0.5	0	0	0	0	0
51	15	8.7	Male	1	2012	1	2	0	0	0	0	0
51	16	8.7	Male	1	2012	0	0.5	0	0	0	0	0
52	1	0	Male	1	2004	1	1	0	0	0	0	0
52	2	0.1	Male	1	2004	0	0.5	0	0	0	0	0
52	3	1.4	Male	1	2005	0	0.5	0	0	0	0	0
52	4	1.5	Male	1	2005	0	0.5	0	0	0	1	0
52	5	1.7	Male	1	2005	0	0.5	0	0	1	0	0
52	6	1.9	Male	1	2006	0	0.5	0	0	0	0	0
52	7	3	Male	1	2007	1	3	0	1	0	0	0
52	8	3.3	Male	1	2007	0	0.5	0	0	1	0	0
52	9	3.6	Male	1	2007	0	0.5	0	0	1	0	0
52	10	3.6	Male	1	2007	0	0.5	0	0	0	0	0
52	11	4.1	Male	1	2008	0	0.5	0	1	0	0	0
52	12	4.2	Male	1	2008	0	0.5	0	0	0	0	0
52	13	4.2	Male	1	2008	0	0.5	0	0	0	0	0
52	14	4.9	Male	1	2009	0	0.5	0	0	0	0	0
52	15	4.9	Male	1	2009	0	0.5	0	0	0	0	0
52	16	5.1	Male	1	2009	0	0.5	0	1	0	0	0
52	17	5.1	Male	1	2009	0	0.5	0	0	0	0	0
52	18	5.3	Male	1	2009	0	0.5	0	0	0	0	0
52	19	5.9	Male	1	2010	0	0.5	0	0	1	0	0
52	20	5.9	Male	1	2010	0	0.5	0	0	0	0	0
52	21	6	Male	1	2010	0	0.5	0	0	0	0	0
52	22	6.2	Male	1	2010	0	0.5	0	1	0	0	0
52	23	7.9	Male	1	2012	0	0.5	0	1	0	0	0
52	24	9.65753	Male	1	2013	0	0.5	0	0	1	0	0
53	1	0	Female	1	2004	1	1	0	0	0	0	0
54	1	0	Male	0	2004	0	0.5	0	0	0	0	0
55	1	0	Male	1	2004	1	2	0	0	0	0	0
56	1	0	Female	1	2004	0	0.5	1	0	0	0	0
57	1	0	Male	1	2004	1	2	0	0	0	0	0
58	1	0.5	Female	1	2004	1	1	0	0	0	0	0
58	2	0	Female	1	2004	0	0.5	0	0	0	0	0
58	3	0.1	Female	1	2004	0	0.5	0	0	0	0	0
58	4	0.1	Female	1	2004	0	0.5	0	0	0	0	0
58	5	0.3	Female	1	2004	0	0.5	0	0	0	0	0
58	6	0.3	Female	1	2004	0	0.5	0	0	0	0	0
58	7	0.5	Female	1	2004	1	4	0	0	0	0	0
58	8	0.4	Female	1	2004	0	0.5	0	0	0	0	0
58	9	0.4	Female	1	2004	0	0.5	0	0	0	0	0
58	10	0.5	Female	1	2004	1	4	0	0	0	0	0
58	11	0.5	Female	1	2004	0	0.5	0	0	0	0	0
58	12	0.5	Female	1	2004	0	0.5	0	0	0	0	0
59	1	0	Female	1	2004	1	2	0	0	0	0	0
60	1	0	Male	0	2004	1	3	0	0	0	0	0
60	2	0	Male	0	2004	1	3	0	0	0	0	0
61	1	0	Female	1	2004	0	0.5	0	0	0	0	0
62	1	0	Male	0	2004	0	0.5	0	0	0	0	0
63	1	0	Female	1	2004	0	0.5	0	0	0	0	0
64	1	0.8	Male	1	2004	1	1	0	0	0	0	0
64	2	0	Male	1	2004	0	0.5	0	0	0	0	0
64	3	0.1	Male	1	2004	1	5	0	1	0	0	0
64	4	8.86301	Male	1	2013	0	0.5	0	0	0	0	0
65	1	0	Female	1	2004	0	0.5	0	0	0	0	0
65	2	0.1	Female	1	2004	0	0.5	0	0	0	0	0
65	3	0.2	Female	1	2004	0	0.5	0	0	0	0	0
65	4	0.2	Female	1	2004	0	0.5	0	0	0	0	0
65	5	0.8	Female	1	2005	0	0.5	0	0	0	0	0
65	6	1	Female	1	2005	0	0.5	0	0	0	0	0
65	7	2	Female	1	2006	0	0.5	0	0	0	0	0
65	8	3.5	Female	1	2007	0	0.5	0	0	0	0	0
65	9	3.6	Female	1	2007	0	0.5	0	0	0	0	0
65	10	3.8	Female	1	2008	0	0.5	0	0	0	0	0
65	11	3.8	Female	1	2008	0	0.5	0	0	0	0	0
65	12	3.9	Female	1	2008	0	0.5	0	0	0	0	0
65	13	4.3	Female	1	2008	0	0.5	0	0	1	0	0
65	14	4.5	Female	1	2008	0	0.5	0	0	0	0	0
65	15	4.6	Female	1	2008	0	0.5	0	0	1	0	0
65	16	4.6	Female	1	2008	0	0.5	0	0	0	0	0
65	17	4.6	Female	1	2008	0	0.5	0	0	0	0	0
65	18	4.7	Female	1	2008	0	0.5	0	0	0	0	0
65	19	4.7	Female	1	2009	0	0.5	0	0	0	0	0
65	20	5	Female	1	2009	0	0.5	0	0	0	0	0
65	21	5.3	Female	1	2009	0	0.5	0	0	0	0	0
65	22	5.4	Female	1	2009	0	0.5	0	0	0	0	0
65	23	5.4	Female	1	2009	0	0.5	0	0	0	0	0
65	24	5.5	Female	1	2009	0	0.5	0	0	0	0	0
65	25	5.5	Female	1	2009	0	0.5	0	0	0	0	0
65	26	5.7	Female	1	2009	0	0.5	0	0	0	0	0
65	27	5.7	Female	1	2009	0	0.5	0	0	0	0	0
65	28	5.7	Female	1	2010	0	0.5	0	0	0	0	0
65	29	5.8	Female	1	2010	0	0.5	0	0	1	0	0
65	30	6.2	Female	1	2010	0	0.5	0	0	0	0	0
65	31	6.4	Female	1	2010	0	0.5	0	0	0	0	0
65	32	6.8	Female	1	2011	0	0.5	0	0	0	0	0
65	33	7.7	Female	1	2011	0	0.5	0	0	0	0	0
65	34	7.7	Female	1	2011	0	0.5	0	0	0	0	0
65	35	7.7	Female	1	2012	0	0.5	0	0	0	0	0
65	36	8	Female	1	2012	0	0.5	0	0	0	0	0
65	37	8.7	Female	1	2012	0	0.5	0	0	0	0	0
65	38	8.74521	Female	1	2013	0	0.5	0	0	0	0	0
66	1	0	Female	1	2004	0	0.5	0	0	0	0	0
66	2	0	Female	1	2004	0	0.5	0	1	0	0	0
66	3	0.1	Female	1	2004	0	0.5	0	0	0	0	0
66	4	0.2	Female	1	2004	0	0.5	0	0	0	0	0
66	5	0.5	Female	1	2004	0	0.5	0	0	0	0	0
66	6	1.3	Female	1	2005	0	0.5	0	0	0	0	0
66	7	1.4	Female	1	2005	0	0.5	0	0	0	0	0
66	8	1.4	Female	1	2005	0	0.5	0	0	0	0	0
66	9	1.4	Female	1	2005	0	0.5	0	0	0	0	0
66	10	1.6	Female	1	2005	0	0.5	0	0	1	0	0
66	11	1.6	Female	1	2005	0	0.5	0	0	0	0	0
66	12	1.6	Female	1	2005	0	0.5	0	0	0	0	0
66	13	1.6	Female	1	2005	0	0.5	0	0	0	0	0
66	14	1.9	Female	1	2006	0	0.5	0	0	0	0	0
66	15	2	Female	1	2006	0	0.5	0	0	0	0	0
66	16	2.4	Female	1	2006	0	0.5	0	0	0	0	0
66	17	2.6	Female	1	2006	0	0.5	0	0	0	0	0
66	18	2.8	Female	1	2007	0	0.5	0	0	0	0	0
66	19	3.1	Female	1	2007	0	0.5	0	0	0	0	0
66	20	3.1	Female	1	2007	0	0.5	0	0	0	0	0
66	21	3.2	Female	1	2007	1	2	0	1	0	0	0
66	22	3.2	Female	1	2007	0	0.5	0	1	0	0	0
66	23	3.2	Female	1	2007	0	0.5	0	0	0	0	0
66	24	3.3	Female	1	2007	0	0.5	0	0	0	0	0
66	25	3.4	Female	1	2007	0	0.5	0	0	0	0	0
66	26	3.5	Female	1	2007	0	0.5	0	0	0	0	0
66	27	3.5	Female	1	2007	1	4	0	0	0	0	0
66	28	3.6	Female	1	2007	0	0.5	0	0	0	0	0
66	29	3.6	Female	1	2007	0	0.5	0	0	0	0	0
66	30	3.6	Female	1	2007	0	0.5	0	1	0	0	0
66	31	3.7	Female	1	2007	0	0.5	0	0	1	0	0
66	32	3.7	Female	1	2007	0	0.5	0	1	0	0	0
66	33	3.8	Female	1	2008	0	0.5	0	0	0	0	0
66	34	3.9	Female	1	2008	0	0.5	0	0	0	0	0
66	35	3.9	Female	1	2008	0	0.5	0	0	0	0	0
66	36	3.9	Female	1	2008	0	0.5	0	0	0	0	0
66	37	4	Female	1	2008	0	0.5	0	0	0	0	0
66	38	4.4	Female	1	2008	0	0.5	0	0	0	0	0
66	39	4.5	Female	1	2008	0	0.5	0	0	0	0	0
66	40	4.5	Female	1	2008	0	0.5	0	0	0	0	0
66	41	5.8	Female	1	2010	0	0.5	0	0	0	0	0
66	42	5.9	Female	1	2010	0	0.5	0	0	0	0	0
66	43	6	Female	1	2010	0	0.5	0	0	0	1	0
66	44	6.6	Female	1	2010	0	0.5	0	0	0	0	0
66	45	6.8	Female	1	2011	0	0.5	0	0	0	0	0
66	46	7.2	Female	1	2011	0	0.5	0	0	1	0	0
66	47	7.4	Female	1	2011	0	0.5	0	0	0	0	0
66	48	7.6	Female	1	2011	0	0.5	0	0	0	0	0
66	49	7.8	Female	1	2012	0	0.5	0	0	0	0	0
66	50	8.3	Female	1	2012	0	0.5	0	0	0	0	0
66	51	8.6	Female	1	2012	0	0.5	0	0	0	0	0
66	52	9.54795	Female	1	2013	0	0.5	0	0	0	0	0
67	1	0	Male	0	2004	0	0.5	0	0	0	0	0
68	1	0	Female	0	2004	0	0.5	0	0	0	0	0
68	2	0.1	Female	0	2004	0	0.5	0	0	0	0	0
68	3	0.6	Female	0	2004	0	0.5	0	0	0	0	0
68	4	2	Female	0	2006	0	0.5	0	0	0	0	0
68	5	2.2	Female	0	2006	0	0.5	0	0	0	0	0
69	1	0	Male	0	2004	0	0.5	0	0	0	0	0
69	2	0.1	Male	0	2004	0	0.5	0	0	0	0	0
69	3	0.2	Male	0	2004	0	0.5	0	0	0	0	0
69	4	0.5	Male	0	2004	0	0.5	0	0	0	0	0
69	5	0.5	Male	0	2004	0	0.5	0	0	0	0	0
69	6	1	Male	0	2005	0	0.5	0	0	0	0	0
69	7	1.2	Male	0	2005	0	0.5	0	0	0	0	0
70	1	0	Female	1	2004	1	2	0	0	0	0	0
70	2	0.6	Female	1	2004	0	0.5	0	0	0	0	0
70	3	0.7	Female	1	2005	0	0.5	0	0	0	0	0
70	4	1	Female	1	2005	0	0.5	0	0	0	0	0
70	5	1.6	Female	1	2005	0	0.5	0	1	0	0	0
70	6	1.9	Female	1	2006	0	0.5	0	0	0	0	0
70	7	2.3	Female	1	2006	0	0.5	0	0	0	0	0
70	8	2.4	Female	1	2006	0	0.5	0	0	0	0	0
70	9	2.6	Female	1	2006	0	0.5	0	0	0	0	0
70	10	2.7	Female	1	2007	0	0.5	0	0	1	0	0
70	11	3.5	Female	1	2007	0	0.5	0	0	1	0	0
71	1	0	Male	1	2004	1	2	0	0	0	0	0
71	2	0	Male	1	2004	0	0.5	0	0	0	0	0
71	3	1.4	Male	1	2005	1	3	0	0	0	0	0
71	4	1.5	Male	1	2005	0	0.5	0	0	0	0	0
71	5	1.6	Male	1	2005	1	7	0	0	0	0	0
71	6	1.6	Male	1	2005	0	0.5	0	0	0	0	0
71	7	1.7	Male	1	2006	0	0.5	0	0	0	0	0
71	8	1.8	Male	1	2006	0	0.5	0	0	1	0	0
71	9	1.9	Male	1	2006	0	0.5	0	0	0	0	0
71	10	2	Male	1	2006	0	0.5	0	0	0	0	0
71	11	2.1	Male	1	2006	0	0.5	0	0	0	0	0
71	12	2.3	Male	1	2006	0	0.5	0	1	0	0	0
71	13	2.3	Male	1	2006	0	0.5	0	0	0	0	0
71	14	2.5	Male	1	2006	0	0.5	0	0	0	0	0
71	15	2.6	Male	1	2006	0	0.5	0	0	0	0	0
71	16	3.1	Male	1	2007	0	0.5	0	0	0	0	0
71	17	3.6	Male	1	2007	0	0.5	0	0	0	0	0
71	18	4.2	Male	1	2008	0	0.5	0	1	0	0	0
71	19	4.2	Male	1	2008	0	0.5	0	1	0	0	0
71	20	4.4	Male	1	2008	0	0.5	0	0	0	0	0
71	21	4.4	Male	1	2008	0	0.5	0	0	1	0	0
71	22	4.6	Male	1	2008	0	0.5	0	1	0	0	0
71	23	4.7	Male	1	2009	0	0.5	0	0	0	0	0
71	24	5	Male	1	2009	0	0.5	0	0	0	0	0
71	25	5.4	Male	1	2009	1	1	0	1	0	0	0
71	26	5.4	Male	1	2009	0	0.5	0	1	0	0	0
71	27	5.4	Male	1	2009	0	0.5	0	0	0	0	0
71	28	6.1	Male	1	2010	0	0.5	0	0	0	0	0
71	29	6.4	Male	1	2010	0	0.5	0	0	0	0	0
71	30	6.5	Male	1	2010	0	0.5	0	0	0	0	0
71	31	7	Male	1	2011	0	0.5	0	0	0	0	0
71	32	7.8	Male	1	2012	0	0.5	0	0	0	0	0
71	33	7.8	Male	1	2012	0	0.5	0	0	0	0	0
71	34	7.9	Male	1	2012	0	0.5	0	0	0	0	0
71	35	8.2	Male	1	2012	0	0.5	0	0	0	0	0
71	36	8.3	Male	1	2012	0	0.5	0	1	0	0	0
71	37	8.3	Male	1	2012	0	0.5	0	0	0	0	0
71	38	8.5	Male	1	2012	0	0.5	0	0	1	0	0
72	1	0	Male	0	2004	0	0.5	0	0	0	0	0
72	2	6	Male	0	2010	0	0.5	0	0	0	0	0
73	1	0	Female	1	2004	1	2	0	0	0	0	0
74	1	0	Female	1	2004	0	0.5	0	0	0	0	0
74	2	1	Female	1	2005	0	0.5	0	0	0	0	0
75	1	0	Female	1	2004	0	0.5	0	0	0	0	0
76	1	0	Female	1	2004	1	2	0	0	0	0	0
77	1	0	Female	1	2004	1	2	0	0	0	0	0
78	1	0	Female	1	2004	1	2	0	0	0	0	0
79	1	0	Male	0	2004	0	0.5	1	0	0	0	0
80	1	0	Male	1	2004	0	0.5	0	0	0	0	0
80	2	3.8	Male	1	2008	0	0.5	0	1	0	0	0
80	3	5.1	Male	1	2009	0	0.5	0	0	0	0	0
80	4	5.2	Male	1	2009	1	2	0	0	1	0	0
81	1	0	Male	1	2004	1	2	0	0	0	0	0
82	1	0	Female	1	2004	0	0.5	0	0	0	0	0
82	2	0	Female	1	2004	0	0.5	0	0	0	0	0
82	3	0.9	Female	1	2005	0	0.5	0	0	1	0	0
82	4	0.9	Female	1	2005	0	0.5	0	0	0	0	0
82	5	1	Female	1	2005	0	0.5	0	0	0	0	0
82	6	1.1	Female	1	2005	0	0.5	0	0	1	0	0
82	7	1.1	Female	1	2005	0	0.5	0	0	0	0	0
82	8	1.6	Female	1	2005	0	0.5	0	0	1	0	0
82	9	2.1	Female	1	2006	1	3	0	0	0	0	0
82	10	2.8	Female	1	2007	0	0.5	0	0	0	0	0
82	11	3.7	Female	1	2008	0	0.5	0	1	0	0	0
82	12	3.7	Female	1	2008	0	0.5	0	1	0	0	0
82	13	4.1	Female	1	2008	0	0.5	0	0	0	0	0
82	14	6	Female	1	2010	0	0.5	0	0	0	0	0
82	15	6.3	Female	1	2010	0	0.5	0	0	0	0	0
82	16	6.5	Female	1	2010	0	0.5	0	0	0	0	0
82	17	8.1	Female	1	2012	0	0.5	0	0	0	0	0
82	18	8.2	Female	1	2012	0	0.5	0	0	0	0	0
82	19	9.09863	Female	1	2013	0	0.5	0	0	0	0	0
83	1	0	Male	0	2004	0	0.5	0	0	0	0	0
83	2	1	Male	0	2005	0	0.5	0	0	0	0	0
83	3	2.5	Male	0	2006	0	0.5	0	0	0	0	0
84	1	0	Male	1	2004	1	1	0	0	0	0	0
84	2	0	Male	1	2004	0	0.5	0	0	0	0	0
84	3	0.2	Male	1	2004	0	0.5	0	0	0	0	0
84	4	0.6	Male	1	2004	0	0.5	0	0	0	0	0
84	5	1.5	Male	1	2005	0	0.5	0	0	1	0	0
84	6	1.7	Male	1	2005	0	0.5	0	0	1	0	0
84	7	1.8	Male	1	2006	1	0.5	0	1	0	0	0
84	8	3	Male	1	2007	0	0.5	0	1	0	0	0
84	9	3.6	Male	1	2007	0	0.5	0	0	1	0	0
84	10	3.8	Male	1	2008	0	0.5	0	1	0	0	0
84	11	4.7	Male	1	2009	0	0.5	0	0	0	0	0
84	12	9.54795	Male	1	2013	0	0.5	0	1	0	0	0
85	1	0	Female	1	2004	1	1	0	0	0	0	0
85	2	0	Female	1	2004	0	0.5	0	0	0	0	0
85	3	0.1	Female	1	2004	0	0.5	0	0	0	0	0
85	4	0.3	Female	1	2004	0	0.5	0	0	0	0	0
85	5	0.4	Female	1	2004	1	4	0	0	0	0	0
85	6	0.6	Female	1	2004	0	0.5	0	0	0	0	0
85	7	0.7	Female	1	2004	0	0.5	0	0	0	0	0
85	8	1.1	Female	1	2005	0	0.5	0	0	0	0	0
85	9	1.6	Female	1	2005	0	0.5	0	0	0	0	0
85	10	1.7	Female	1	2006	0	0.5	0	0	0	0	0
85	11	1.8	Female	1	2006	0	0.5	0	1	0	0	0
85	12	1.9	Female	1	2006	0	0.5	0	0	0	0	0
85	13	2	Female	1	2006	0	0.5	0	0	0	0	0
85	14	2	Female	1	2006	0	0.5	0	0	0	0	0
85	15	2.5	Female	1	2006	0	0.5	0	1	0	0	0
85	16	2.6	Female	1	2006	0	0.5	0	1	0	0	0
85	17	2.8	Female	1	2007	0	0.5	0	1	0	0	0
85	18	3.1	Female	1	2007	0	0.5	0	0	1	0	0
85	19	3.1	Female	1	2007	0	0.5	0	1	0	0	0
85	20	7.2	Female	1	2011	0	0.5	0	0	0	0	0
85	21	7.7	Female	1	2012	0	0.5	0	0	0	0	0
85	22	7.9	Female	1	2012	0	0.5	0	0	0	0	0
85	23	7.9	Female	1	2012	0	0.5	0	0	0	0	0
85	24	8	Female	1	2012	0	0.5	0	0	0	0	0
85	25	8.1	Female	1	2012	0	0.5	0	0	0	0	0
85	26	8.2	Female	1	2012	0	0.5	0	0	0	0	0
85	27	8.3	Female	1	2012	0	0.5	0	0	0	0	0
85	28	8.3	Female	1	2012	0	0.5	0	0	0	0	0
85	29	8.4	Female	1	2012	0	0.5	0	0	0	0	0
86	1	0	Female	1	2004	1	2	0	0	0	0	0
86	2	0.1	Female	1	2004	0	0.5	0	1	0	0	0
86	3	0.3	Female	1	2004	0	0.5	0	0	0	0	0
86	4	0.8	Female	1	2005	0	0.5	0	0	0	0	0
86	5	1	Female	1	2005	1	8	0	0	0	0	0
86	6	1	Female	1	2005	0	0.5	0	0	0	0	0
86	7	1	Female	1	2005	0	0.5	0	0	0	0	0
86	8	1	Female	1	2005	0	0.5	0	0	0	0	0
86	9	1.1	Female	1	2005	0	0.5	0	0	0	0	0
86	10	1.1	Female	1	2005	0	0.5	0	0	0	0	0
86	11	1.1	Female	1	2005	0	0.5	0	0	0	0	0
86	12	1.4	Female	1	2005	1	5	0	0	0	0	0
86	13	2.2	Female	1	2006	0	0.5	0	1	0	0	0
86	14	2.2	Female	1	2006	0	0.5	0	1	0	0	0
86	15	2.3	Female	1	2006	0	0.5	0	0	1	0	0
86	16	2.3	Female	1	2006	0	0.5	0	0	0	0	0
86	17	3	Female	1	2007	0	0.5	0	0	0	0	0
86	18	3.1	Female	1	2007	0	0.5	0	0	1	0	0
86	19	3.4	Female	1	2007	0	0.5	0	0	0	0	0
86	20	3.5	Female	1	2007	0	0.5	0	0	1	0	0
86	21	3.6	Female	1	2007	0	0.5	0	0	0	0	0
86	22	3.8	Female	1	2008	0	0.5	0	0	0	0	0
86	23	4.6	Female	1	2008	0	0.5	0	0	0	0	0
86	24	5	Female	1	2009	0	0.5	0	0	0	0	0
86	25	5.3	Female	1	2009	0	0.5	0	0	0	0	0
86	26	5.5	Female	1	2009	0	0.5	0	0	1	0	0
86	27	5.5	Female	1	2009	0	0.5	0	0	0	0	0
86	28	5.8	Female	1	2010	0	0.5	0	0	0	0	0
86	29	5.9	Female	1	2010	0	0.5	0	0	0	0	0
86	30	6.1	Female	1	2010	0	0.5	0	0	1	0	0
86	31	6.5	Female	1	2010	0	0.5	0	0	0	0	0
86	32	6.6	Female	1	2010	0	0.5	0	0	0	0	0
86	33	7.1	Female	1	2011	0	0.5	0	0	0	0	0
86	34	7.6	Female	1	2011	0	0.5	0	0	0	0	0
86	35	7.7	Female	1	2012	0	0.5	0	0	0	0	0
86	36	7.9	Female	1	2012	0	0.5	0	0	1	0	0
86	37	8.76712	Female	1	2013	0	0.5	0	0	0	0	0
87	1	0	Female	1	2004	1	1	0	0	0	0	0
87	2	0.8	Female	1	2005	0	0.5	0	0	0	0	0
87	3	1	Female	1	2005	0	0.5	0	0	0	0	0
87	4	1.4	Female	1	2005	0	0.5	0	0	0	0	0
87	5	1.5	Female	1	2005	0	0.5	0	0	0	0	0
87	6	1.7	Female	1	2006	0	0.5	0	0	0	0	0
87	7	1.7	Female	1	2006	0	0.5	0	0	1	0	0
87	8	1.8	Female	1	2006	0	0.5	0	0	0	0	0
87	9	1.9	Female	1	2006	0	0.5	0	0	0	0	0
87	10	1.9	Female	1	2006	0	0.5	0	0	0	0	0
87	11	2	Female	1	2006	0	0.5	0	0	0	0	0
87	12	2	Female	1	2006	0	0.5	0	0	1	0	0
87	13	2.2	Female	1	2006	0	0.5	0	1	0	0	0
87	14	2.3	Female	1	2006	0	0.5	0	1	0	0	0
87	15	2.5	Female	1	2006	0	0.5	0	1	0	0	0
87	16	2.5	Female	1	2006	0	0.5	0	0	0	0	0
87	17	2.6	Female	1	2006	0	0.5	0	0	1	0	0
87	18	2.7	Female	1	2006	0	0.5	0	0	1	0	0
87	19	2.9	Female	1	2007	0	0.5	0	1	0	0	0
87	20	3	Female	1	2007	0	0.5	0	0	0	0	0
87	21	3.3	Female	1	2007	0	0.5	0	1	0	0	0
87	22	3.5	Female	1	2007	0	0.5	0	0	0	0	0
87	23	3.5	Female	1	2007	0	0.5	0	0	0	0	0
87	24	3.7	Female	1	2008	0	0.5	0	0	1	0	0
87	25	3.8	Female	1	2008	0	0.5	0	1	0	0	0
87	26	3.9	Female	1	2008	0	0.5	0	0	0	0	0
87	27	4.2	Female	1	2008	0	0.5	0	0	0	0	0
87	28	4.9	Female	1	2009	0	0.5	0	0	0	0	0
87	29	4.9	Female	1	2009	1	3	0	0	0	0	0
87	30	5	Female	1	2009	0	0.5	0	0	1	0	0
87	31	5.3	Female	1	2009	0	0.5	0	0	0	0	0
87	32	5.3	Female	1	2009	0	0.5	0	0	0	0	0
87	33	5.6	Female	1	2009	0	0.5	0	1	0	0	0
87	34	6.2	Female	1	2010	0	0.5	0	0	0	0	0
87	35	6.2	Female	1	2010	0	0.5	0	1	0	0	0
87	36	6.3	Female	1	2010	0	0.5	0	0	0	0	0
87	37	6.5	Female	1	2010	0	0.5	0	0	1	0	0
87	38	6.7	Female	1	2011	0	0.5	0	0	0	0	0
87	39	7.6	Female	1	2011	0	0.5	0	1	0	0	0
87	40	7.7	Female	1	2012	0	0.5	0	0	0	0	0
87	41	7.8	Female	1	2012	0	0.5	0	0	0	0	0
87	42	8	Female	1	2012	0	0.5	0	1	0	0	0
87	43	8	Female	1	2012	0	0.5	0	0	1	0	0
87	44	8.2	Female	1	2012	0	0.5	0	0	0	0	0
87	45	8.8	Female	1	2013	1	2	0	0	1	0	0
87	46	8.8	Female	1	2013	1	10	0	0	0	0	0
87	47	8.96438	Female	1	2013	0	0.5	0	1	0	0	0
87	48	8.98356	Female	1	2013	0	0.5	0	0	0	0	0
87	49	9.03014	Female	1	2013	0	0.5	0	0	0	0	0
87	50	9.12603	Female	1	2013	0	0.5	0	0	0	0	0
87	51	9.26575	Female	1	2013	0	0.5	0	1	0	0	0
88	1	0	Male	0	2004	0	0.5	1	0	0	0	0
89	1	0	Female	1	2004	1	2	0	0	0	0	0
90	1	0	Male	1	2004	1	2	0	0	0	0	0
90	2	0.6	Male	1	2004	0	0.5	0	0	0	0	0
90	3	0.7	Male	1	2004	0	0.5	0	0	0	0	0
90	4	0.7	Male	1	2004	1	3	0	0	0	0	0
90	5	0.7	Male	1	2005	0	0.5	0	0	0	0	0
90	6	0.7	Male	1	2005	1	6	0	0	0	0	0
90	7	0.8	Male	1	2005	0	0.5	0	0	0	0	0
90	8	0.8	Male	1	2005	0	0.5	0	0	0	0	0
90	9	0.9	Male	1	2005	0	0.5	0	0	0	0	0
90	10	1.2	Male	1	2005	0	0.5	0	0	0	0	0
90	11	1.3	Male	1	2005	0	0.5	0	0	1	0	0
90	12	1.4	Male	1	2005	1	3	0	0	1	0	0
90	13	1.5	Male	1	2005	0	0.5	0	0	1	0	0
90	14	1.6	Male	1	2005	0	0.5	0	0	0	0	0
90	15	1.9	Male	1	2006	0	0.5	0	0	0	0	0
90	16	2.1	Male	1	2006	0	0.5	0	1	0	0	0
90	17	2.7	Male	1	2006	0	0.5	0	0	1	0	0
90	18	2.7	Male	1	2006	1	3	0	0	0	0	0
90	19	3.8	Male	1	2008	0	0.5	0	1	0	0	0
90	20	4.8	Male	1	2009	0	0.5	0	0	0	0	0
90	21	5.3	Male	1	2009	0	0.5	0	0	0	0	0
90	22	7.1	Male	1	2011	0	0.5	0	0	1	0	0
90	23	7.1	Male	1	2011	0	0.5	0	0	0	0	0
90	24	7.4	Male	1	2011	0	0.5	0	0	0	0	0
90	25	7.6	Male	1	2011	0	0.5	0	0	0	1	0
91	1	0.00136986	Female	1	2004	1	1	0	0	0	0	0
91	2	0.4	Female	1	2004	1	2	0	0	0	0	0
91	3	0.4	Female	1	2004	0	0.5	0	0	0	0	0
91	4	0.5	Female	1	2004	0	0.5	0	0	0	0	0
91	5	0.6	Female	1	2004	0	0.5	0	0	0	0	0
91	6	0.8	Female	1	2005	0	0.5	0	0	0	0	0
91	7	0.9	Female	1	2005	1	2	0	0	0	0	0
91	8	0.9	Female	1	2005	0	0.5	0	0	0	0	0
91	9	0.9	Female	1	2005	0	0.5	0	0	0	0	0
91	10	1	Female	1	2005	0	0.5	0	0	1	0	0
91	11	1.6	Female	1	2005	0	0.5	0	1	0	0	0
91	12	1.7	Female	1	2006	0	0.5	0	0	0	0	0
91	13	2.2	Female	1	2006	0	0.5	0	0	0	0	0
91	14	2.2	Female	1	2006	0	0.5	0	0	0	0	0
91	15	2.4	Female	1	2006	0	0.5	0	0	0	0	0
91	16	2.5	Female	1	2006	0	0.5	0	0	0	0	0
91	17	2.5	Female	1	2006	0	0.5	0	0	0	0	0
91	18	2.5	Female	1	2006	0	0.5	0	0	0	0	0
91	19	2.6	Female	1	2006	0	0.5	0	0	0	0	0
91	20	2.7	Female	1	2007	0	0.5	0	0	0	0	0
91	21	2.8	Female	1	2007	0	0.5	0	0	0	0	0
91	22	2.8	Female	1	2007	0	0.5	0	0	0	0	0
91	23	2.8	Female	1	2007	0	0.5	0	0	0	0	0
91	24	2.8	Female	1	2007	0	0.5	0	0	0	0	0
91	25	2.9	Female	1	2007	0	0.5	0	0	0	0	0
91	26	3	Female	1	2007	0	0.5	0	0	0	0	0
91	27	3.1	Female	1	2007	0	0.5	0	1	0	0	0
91	28	3.2	Female	1	2007	0	0.5	0	0	0	0	0
91	29	3.3	Female	1	2007	0	0.5	0	0	0	0	0
91	30	3.3	Female	1	2007	0	0.5	0	0	0	0	0
91	31	3.6	Female	1	2007	0	0.5	0	1	0	0	0
91	32	3.8	Female	1	2008	0	0.5	0	0	0	0	0
91	33	4.3	Female	1	2008	0	0.5	0	0	0	0	0
91	34	4.4	Female	1	2008	0	0.5	0	0	0	0	0
91	35	4.8	Female	1	2009	0	0.5	0	0	1	0	0
91	36	5	Female	1	2009	0	0.5	0	0	1	0	0
91	37	5.2	Female	1	2009	0	0.5	0	0	0	0	0
91	38	5.5	Female	1	2009	0	0.5	0	0	0	0	0
92	1	0	Male	1	2004	1	2	0	0	0	0	0
93	1	0	Female	1	2004	1	1	0	0	0	0	0
94	1	0	Male	1	2004	1	2	0	0	0	0	0
95	1	0	Female	1	2004	1	2	0	0	0	0	0
95	2	0	Female	1	2004	0	0.5	0	0	0	0	0
96	1	0	Male	0	2004	1	1	0	0	0	0	0
96	2	0	Male	0	2004	0	0.5	0	0	0	0	0
97	1	0	Male	0	2004	1	1	0	0	0	0	0
97	2	0	Male	0	2004	0	0.5	0	0	0	0	0
98	1	0	Female	1	2004	1	11	0	0	0	0	0
99	1	0	Female	1	2004	1	1	0	0	0	0	0
100	1	0	Male	0	2004	0	0.5	0	0	0	0	0
101	1	0	Male	1	2004	0	0.5	0	0	0	0	0
102	1	0	Male	1	2004	1	1	0	0	0	0	0
103	1	0	Female	1	2004	1	1	0	0	0	0	0
104	1	0	Male	0	2004	1	5	0	0	0	0	0
105	1	0.0438356	Male	1	2004	1	2	0	0	0	0	0
105	2	0	Male	1	2004	0	0.5	0	0	0	0	0
105	3	0.4	Male	1	2004	1	3	0	0	0	0	0
105	4	0.5	Male	1	2004	0	0.5	0	0	0	0	0
105	5	0.6	Male	1	2004	0	0.5	0	0	0	0	0
105	6	0.9	Male	1	2005	0	0.5	0	0	0	0	0
105	7	1	Male	1	2005	1	4	0	1	0	0	0
105	8	1.1	Male	1	2005	1	4	0	1	0	0	0
105	9	1.2	Male	1	2005	0	0.5	0	0	0	0	0
105	10	1.4	Male	1	2005	0	0.5	0	0	0	0	0
105	11	1.4	Male	1	2005	0	0.5	0	0	0	0	0
105	12	1.6	Male	1	2005	0	0.5	0	0	0	0	0
105	13	1.8	Male	1	2006	0	0.5	0	0	0	0	0
105	14	1.9	Male	1	2006	0	0.5	0	0	0	0	0
105	15	2	Male	1	2006	0	0.5	0	0	0	0	0
105	16	2.4	Male	1	2006	0	0.5	0	0	0	0	0
105	17	2.5	Male	1	2006	0	0.5	0	1	0	0	0
105	18	2.6	Male	1	2006	0	0.5	0	0	0	0	0
105	19	2.6	Male	1	2006	0	0.5	0	0	1	0	0
105	20	3	Male	1	2007	0	0.5	0	0	1	0	0
105	21	3	Male	1	2007	0	0.5	0	0	0	0	0
105	22	3.8	Male	1	2008	0	0.5	0	1	0	0	0
105	23	4.7	Male	1	2009	0	0.5	0	0	0	0	0
105	24	5.6	Male	1	2009	0	0.5	0	0	0	0	0
105	25	5.9	Male	1	2010	1	5	0	0	0	0	0
105	26	6	Male	1	2010	0	0.5	0	0	0	0	0
105	27	6.2	Male	1	2010	0	0.5	0	0	0	0	0
105	28	6.5	Male	1	2010	0	0.5	0	0	0	0	0
105	29	7.8	Male	1	2012	0	0.5	0	0	1	0	0
105	30	7.8	Male	1	2012	0	0.5	0	1	0	0	0
105	31	8	Male	1	2012	0	0.5	0	0	0	0	0
105	32	8.95342	Male	1	2013	0	0.5	0	0	0	0	0
105	33	9.30685	Male	1	2013	0	0.5	0	0	0	0	0
105	34	9.31233	Male	1	2013	0	0.5	0	0	0	0	0
105	35	9.45753	Male	1	2013	0	0.5	0	0	0	0	0
105	36	9.5589	Male	1	2013	0	0.5	0	0	0	0	0
106	1	0	Male	1	2004	1	2	0	0	0	0	0
107	1	1.7	Female	1	2004	1	2	0	0	0	0	0
107	2	0	Female	1	2004	0	0.5	0	0	0	0	0
107	3	0.6	Female	1	2004	0	0.5	0	0	0	0	0
107	4	0.8	Female	1	2005	1	0.5	0	1	0	0	0
107	5	0.9	Female	1	2005	0	0.5	0	0	1	0	0
107	6	0.9	Female	1	2005	0	0.5	0	0	0	0	0
107	7	0.9	Female	1	2005	0	0.5	0	0	1	0	0
107	8	0.9	Female	1	2005	0	0.5	0	1	0	0	0
107	9	0.9	Female	1	2005	0	0.5	0	0	1	0	0
107	10	1	Female	1	2005	0	0.5	0	0	0	0	0
107	11	1.5	Female	1	2005	0	0.5	0	0	0	0	0
107	12	1.7	Female	1	2006	0	0.5	0	0	0	0	0
108	1	0	Male	0	2004	1	4	0	0	0	0	0
109	1	0	Male	1	2004	1	3	0	0	0	0	0
109	2	0	Male	1	2004	0	0.5	0	0	0	0	0
109	3	0	Male	1	2004	0	0.5	0	0	0	0	0
109	4	0.1	Male	1	2004	0	0.5	0	0	0	0	0
109	5	0.1	Male	1	2004	0	0.5	0	0	0	0	0
109	6	0.2	Male	1	2004	0	0.5	0	1	0	0	0
109	7	0.2	Male	1	2004	0	0.5	0	0	0	0	0
109	8	0.3	Male	1	2004	0	0.5	0	0	0	0	0
109	9	0.4	Male	1	2004	0	0.5	0	0	0	0	0
109	10	0.5	Male	1	2004	0	0.5	0	0	1	0	0
109	11	0.7	Male	1	2004	0	0.5	0	1	0	0	0
109	12	0.7	Male	1	2004	0	0.5	0	0	1	0	0
109	13	0.8	Male	1	2005	0	0.5	0	0	1	0	0
109	14	0.9	Male	1	2005	1	3	0	0	0	0	0
109	15	0.9	Male	1	2005	0	0.5	0	0	0	0	0
109	16	1	Male	1	2005	0	0.5	0	0	1	0	0
109	17	1.1	Male	1	2005	0	0.5	0	0	0	0	0
109	18	1.3	Male	1	2005	1	6	0	1	0	0	0
109	19	1.4	Male	1	2005	0	0.5	0	0	0	0	0
109	20	1.6	Male	1	2005	0	0.5	0	0	0	0	0
109	21	1.9	Male	1	2006	0	0.5	0	0	0	0	0
109	22	2	Male	1	2006	0	0.5	0	0	1	0	0
109	23	2.1	Male	1	2006	0	0.5	0	0	0	0	0
109	24	2.3	Male	1	2006	0	0.5	0	0	0	0	0
109	25	2.6	Male	1	2006	0	0.5	0	0	1	0	0
109	26	2.7	Male	1	2007	0	0.5	0	0	0	0	0
109	27	2.9	Male	1	2007	0	0.5	0	0	1	0	0
109	28	2.9	Male	1	2007	0	0.5	0	0	1	0	0
109	29	3	Male	1	2007	0	0.5	0	1	0	0	0
109	30	3.1	Male	1	2007	0	0.5	0	0	0	0	0
109	31	3.3	Male	1	2007	0	0.5	0	0	0	0	0
109	32	3.4	Male	1	2007	0	0.5	0	0	1	0	0
109	33	3.5	Male	1	2007	0	0.5	0	0	0	0	0
109	34	3.9	Male	1	2008	0	0.5	0	0	0	0	0
109	35	4.1	Male	1	2008	0	0.5	0	0	0	0	0
109	36	4.2	Male	1	2008	0	0.5	0	0	0	0	0
109	37	4.2	Male	1	2008	0	0.5	0	0	1	0	0
109	38	4.2	Male	1	2008	0	0.5	0	0	0	0	0
109	39	4.3	Male	1	2008	0	0.5	0	0	0	0	0
109	40	4.3	Male	1	2008	0	0.5	0	0	0	0	0
109	41	4.3	Male	1	2008	0	0.5	0	0	0	0	0
109	42	4.5	Male	1	2008	0	0.5	0	0	0	0	0
109	43	4.6	Male	1	2008	0	0.5	0	0	0	0	0
109	44	4.6	Male	1	2008	0	0.5	0	0	0	0	0
109	45	4.7	Male	1	2009	0	0.5	0	0	0	0	0
109	46	4.8	Male	1	2009	0	0.5	0	0	0	0	0
109	47	4.9	Male	1	2009	0	0.5	0	1	0	0	0
109	48	4.9	Male	1	2009	0	0.5	0	0	0	0	0
109	49	5.1	Male	1	2009	1	3	0	0	0	0	0
109	50	5.1	Male	1	2009	0	0.5	0	0	0	0	0
109	51	5.7	Male	1	2010	0	0.5	0	0	0	0	0
109	52	5.9	Male	1	2010	0	0.5	0	0	1	0	0
109	53	6	Male	1	2010	0	0.5	0	0	0	0	0
109	54	6	Male	1	2010	0	0.5	0	0	0	0	0
109	55	6	Male	1	2010	0	0.5	0	0	0	0	0
109	56	6.1	Male	1	2010	0	0.5	0	0	0	0	0
109	57	6.8	Male	1	2011	0	0.5	0	0	0	0	0
109	58	6.9	Male	1	2011	0	0.5	0	0	0	0	0
109	59	7.5	Male	1	2011	0	0.5	0	1	0	0	0
109	60	8.6	Male	1	2012	0	0.5	0	0	0	0	0
109	61	9.46575	Male	1	2013	0	0.5	0	0	0	0	0
109	62	9.47123	Male	1	2013	0	0.5	0	0	0	0	0
110	1	0	Female	0	2004	0	0.5	0	0	0	0	0
111	1	0	Female	1	2004	1	2	0	0	0	0	0
111	2	0.0246575	Female	1	2004	0	0.5	0	0	0	0	0
111	3	0.109589	Female	1	2004	0	0.5	0	0	0	0	0
111	4	0.142466	Female	1	2004	0	0.5	0	0	0	0	0
111	5	0.339726	Female	1	2004	0	0.5	0	0	0	0	0
111	6	0.452055	Female	1	2004	1	4	0	0	0	0	0
111	7	0.471233	Female	1	2004	0	0.5	0	0	0	0	0
111	8	0.490411	Female	1	2004	0	0.5	0	0	0	0	0
111	9	1.27123	Female	1	2005	0	0.5	0	0	0	0	0
111	10	1.99726	Female	1	2006	0	0.5	0	0	0	0	0
111	11	2.04658	Female	1	2006	0	0.5	0	0	0	0	0
111	12	3.20548	Female	1	2007	0	0.5	0	0	0	0	0
111	13	3.86849	Female	1	2008	0	0.5	0	0	1	0	0
111	14	4.33973	Female	1	2008	0	0.5	0	0	0	0	0
111	15	4.37808	Female	1	2008	0	0.5	0	0	0	0	0
111	16	4.74795	Female	1	2009	1	2	0	1	0	0	0
111	17	7.15068	Female	1	2011	0	0.5	0	0	0	0	0
111	18	9.0137	Female	1	2013	0	0.5	0	0	0	0	0
112	1	0	Female	1	2004	1	2	0	0	0	0	0
112	2	1.1	Female	1	2005	0	0.5	0	0	0	0	0
112	3	1.4	Female	1	2005	0	0.5	0	0	0	0	0
112	4	1.4	Female	1	2005	0	0.5	0	0	1	0	0
112	5	1.4	Female	1	2005	0	0.5	0	0	1	0	0
112	6	2.3	Female	1	2006	0	0.5	0	0	0	0	0
112	7	2.5	Female	1	2006	0	0.5	0	0	0	0	0
112	8	2.6	Female	1	2006	0	0.5	0	0	0	0	0
112	9	2.6	Female	1	2006	0	0.5	0	0	0	0	0
112	10	2.9	Female	1	2007	0	0.5	0	0	0	0	0
112	11	3.5	Female	1	2007	0	0.5	0	0	0	0	0
112	12	3.6	Female	1	2007	0	0.5	0	0	0	0	0
112	13	3.6	Female	1	2007	0	0.5	0	0	0	0	0
112	14	3.6	Female	1	2007	0	0.5	0	0	0	0	0
112	15	3.7	Female	1	2008	0	0.5	0	0	0	0	0
112	16	3.8	Female	1	2008	0	0.5	0	0	0	0	0
112	17	4.5	Female	1	2008	0	0.5	0	0	0	0	0
112	18	5.1	Female	1	2009	0	0.5	0	0	1	0	0
112	19	5.1	Female	1	2009	0	0.5	0	0	0	0	0
112	20	5.3	Female	1	2009	0	0.5	0	0	0	0	0
112	21	5.7	Female	1	2009	0	0.5	0	0	0	0	0
112	22	6.5	Female	1	2010	0	0.5	0	0	0	0	0
112	23	6.9	Female	1	2011	0	0.5	0	0	1	0	0
112	24	7.9	Female	1	2012	0	0.5	0	0	0	0	0
112	25	8.1	Female	1	2012	0	0.5	0	1	0	0	0
112	26	8.81096	Female	1	2013	0	0.5	0	0	0	0	0
112	27	8.85205	Female	1	2013	0	0.5	0	0	0	0	0
112	28	9.28767	Female	1	2013	0	0.5	0	0	1	0	0
113	1	0.5	Male	1	2004	1	1	0	0	0	0	0
113	2	0	Male	1	2004	0	0.5	0	0	0	0	0
113	3	0.5	Male	1	2004	0	0.5	0	0	0	0	0
114	1	0.0109589	Female	1	2004	1	5	0	0	0	0	0
114	2	0.1	Female	1	2004	0	0.5	0	0	0	0	0
114	3	0.2	Female	1	2004	0	0.5	0	0	0	0	0
114	4	0.3	Female	1	2004	0	0.5	0	0	0	0	0
114	5	0.4	Female	1	2004	0	0.5	0	0	0	0	0
114	6	1.4	Female	1	2005	1	4	0	0	0	0	0
114	7	2.3	Female	1	2006	0	0.5	0	0	0	0	0
114	8	2.3	Female	1	2006	0	0.5	0	0	0	0	0
114	9	4.6	Female	1	2008	0	0.5	0	0	0	0	0
114	10	5	Female	1	2009	0	0.5	0	0	0	0	0
115	1	1.2	Male	1	2004	1	4	0	0	0	0	0
115	2	0	Male	1	2004	0	0.5	0	0	0	0	0
115	3	0	Male	1	2004	0	0.5	0	0	0	0	0
115	4	0.5	Male	1	2004	0	0.5	0	0	0	0	0
115	5	1.2	Male	1	2005	1	5	0	0	0	0	0
116	1	0	Male	1	2004	1	3	0	0	0	0	0
117	1	0	Female	1	2004	0	0.5	0	0	0	0	0
117	2	0	Female	1	2004	0	0.5	0	0	0	0	0
117	3	0.2	Female	1	2004	0	0.5	0	0	0	0	0
117	4	0.3	Female	1	2004	0	0.5	0	0	0	0	0
117	5	0.3	Female	1	2004	0	0.5	0	0	0	0	0
117	6	0.7	Female	1	2005	0	0.5	0	0	0	0	0
117	7	0.9	Female	1	2005	0	0.5	0	0	0	0	0
117	8	1	Female	1	2005	0	0.5	0	0	0	0	0
117	9	1.1	Female	1	2005	0	0.5	0	0	0	0	0
117	10	1.4	Female	1	2005	0	0.5	0	0	0	0	0
117	11	1.6	Female	1	2005	0	0.5	0	0	0	0	0
117	12	1.8	Female	1	2006	0	0.5	0	0	0	0	0
117	13	1.8	Female	1	2006	1	1	0	0	0	0	0
117	14	1.8	Female	1	2006	0	0.5	0	0	0	0	0
117	15	1.9	Female	1	2006	0	0.5	0	0	0	0	0
117	16	2.3	Female	1	2006	0	0.5	0	0	1	0	0
117	17	2.3	Female	1	2006	0	0.5	0	0	1	0	0
117	18	2.4	Female	1	2006	0	0.5	0	0	0	0	0
117	19	2.4	Female	1	2006	0	0.5	0	0	0	0	0
117	20	3	Female	1	2007	0	0.5	0	0	0	0	0
117	21	3.5	Female	1	2007	0	0.5	0	0	0	0	0
117	22	3.5	Female	1	2007	0	0.5	0	0	0	0	0
117	23	3.8	Female	1	2008	0	0.5	0	0	0	0	0
117	24	4.4	Female	1	2008	0	0.5	0	0	0	0	0
117	25	4.9	Female	1	2009	0	0.5	0	0	0	0	0
117	26	4.9	Female	1	2009	0	0.5	0	1	0	0	0
117	27	5.8	Female	1	2010	0	0.5	0	0	0	0	0
117	28	5.8	Female	1	2010	0	0.5	0	0	0	0	0
118	1	0.8	Female	1	2004	1	1	0	0	0	0	0
118	2	0	Female	1	2004	0	0.5	0	0	0	0	0
118	3	0.2	Female	1	2004	0	0.5	0	0	0	0	0
118	4	0.8	Female	1	2005	0	0.5	0	0	0	0	0
118	5	0.8	Female	1	2005	0	0.5	0	0	0	0	0
119	1	0.0260274	Male	1	2004	1	1	0	0	0	0	0
119	2	0	Male	1	2004	0	0.5	0	0	0	0	0
119	3	0.7	Male	1	2005	1	4	0	0	0	0	0
119	4	0.8	Male	1	2005	1	7	0	0	0	0	0
119	5	1.3	Male	1	2005	1	1	0	0	0	0	0
119	6	2.1	Male	1	2006	1	3	0	1	0	0	0
119	7	2.7	Male	1	2007	0	0.5	0	0	0	0	0
119	8	2.8	Male	1	2007	1	1	0	1	0	0	0
119	9	4.2	Male	1	2008	0	0.5	0	0	0	0	0
119	10	7.9	Male	1	2012	0	0.5	0	0	0	0	0
120	1	0.00958904	Female	1	2004	1	1	0	0	0	0	0
120	2	2.4	Female	1	2006	0	0.5	0	0	0	0	0
120	3	3.1	Female	1	2007	0	0.5	0	0	1	0	0
121	1	0	Female	1	2004	1	6	0	0	0	0	0
121	2	0.0821918	Female	1	2004	1	3	0	0	1	0	0
121	3	1.66575	Female	1	2006	1	4	0	0	0	0	0
121	4	1.74521	Female	1	2006	1	15	0	0	0	0	0
121	5	3.95342	Female	1	2008	0	0.5	0	0	0	0	0
121	6	4.09041	Female	1	2008	0	0.5	0	0	1	0	0
121	7	4.80548	Female	1	2009	0	0.5	0	0	0	0	0
121	8	4.83014	Female	1	2009	0	0.5	0	0	0	0	0
121	9	5.13425	Female	1	2009	0	0.5	0	0	0	0	0
121	10	5.27397	Female	1	2009	0	0.5	0	0	1	0	0
121	11	6.16164	Female	1	2010	0	0.5	0	1	0	0	0
121	12	6.18082	Female	1	2010	0	0.5	0	0	0	0	0
121	13	6.28493	Female	1	2010	1	4	0	0	0	0	0
121	14	6.43836	Female	1	2010	0	0.5	0	0	0	0	0
121	15	6.55616	Female	1	2010	0	0.5	0	0	0	0	0
121	16	7.50411	Female	1	2011	0	0.5	0	0	0	0	0
121	17	7.98082	Female	1	2012	0	0.5	0	0	0	0	0
121	18	8	Female	1	2012	0	0.5	0	0	0	0	0
121	19	8.01918	Female	1	2012	0	0.5	0	0	0	0	0
121	20	8.07671	Female	1	2012	0	0.5	0	0	0	0	0
121	21	8.10137	Female	1	2012	0	0.5	0	0	0	0	0
121	22	8.12603	Female	1	2012	0	0.5	0	0	0	0	0
121	23	8.43288	Female	1	2012	0	0.5	0	0	0	0	0
121	24	8.6274	Female	1	2012	0	0.5	0	0	0	0	0
121	25	5.74247	Female	1	2013	0	0.5	0	0	0	0	0
121	26	6.2137	Female	1	2013	0	0.5	0	0	0	0	0
121	27	6.26575	Female	1	2013	0	0.5	0	0	0	0	0
122	1	0	Male	1	2004	0	0.5	0	0	0	0	0
122	2	0	Male	1	2004	0	0.5	0	0	0	0	0
122	3	0	Male	1	2004	0	0.5	0	0	0	0	0
122	4	0	Male	1	2004	0	0.5	0	0	0	0	0
122	5	0	Male	1	2004	0	0.5	0	0	0	0	0
122	6	0.9	Male	1	2005	0	0.5	0	0	1	0	0
122	7	0.9	Male	1	2005	0	0.5	0	0	1	0	0
122	8	1	Male	1	2005	0	0.5	0	0	1	0	0
122	9	1	Male	1	2005	0	0.5	0	0	1	0	0
122	10	1	Male	1	2005	0	0.5	0	0	0	0	0
122	11	1.8	Male	1	2006	0	0.5	0	0	0	0	0
122	12	2.1	Male	1	2006	0	0.5	0	0	0	0	0
122	13	2.3	Male	1	2006	0	0.5	1	0	0	0	0
123	1	0	Male	1	2004	0	0.5	0	0	0	0	0
123	2	0	Male	1	2004	0	0.5	0	0	0	0	0
123	3	0.2	Male	1	2004	0	0.5	0	0	0	0	0
123	4	3	Male	1	2007	0	0.5	0	1	0	0	0
123	5	7.3	Male	1	2011	0	0.5	0	0	0	0	0
123	6	8	Male	1	2012	0	0.5	0	1	0	0	0
124	1	0	Male	1	2004	0	0.5	0	0	0	0	0
125	1	0	Male	1	2004	0	0.5	0	0	0	0	0
125	2	0.1	Male	1	2004	0	0.5	0	1	0	0	0
125	3	0.3	Male	1	2004	0	0.5	0	0	0	0	0
125	4	0.4	Male	1	2004	0	0.5	0	0	0	0	0
125	5	0.9	Male	1	2005	0	0.5	0	0	0	0	0
125	6	1	Male	1	2005	0	0.5	0	0	1	0	0
125	7	1.3	Male	1	2005	0	0.5	0	0	0	0	0
125	8	1.3	Male	1	2005	0	0.5	0	0	0	0	0
125	9	1.3	Male	1	2005	1	2	0	1	0	0	0
125	10	1.5	Male	1	2005	0	0.5	0	0	0	0	0
125	11	1.6	Male	1	2005	0	0.5	0	0	0	0	0
125	12	1.6	Male	1	2005	0	0.5	0	0	0	0	0
125	13	1.8	Male	1	2006	0	0.5	0	0	1	0	0
125	14	1.9	Male	1	2006	1	5	0	0	0	0	0
125	15	2	Male	1	2006	0	0.5	0	0	1	0	0
125	16	2.1	Male	1	2006	1	2	0	0	0	0	0
125	17	2.1	Male	1	2006	0	0.5	0	0	0	0	0
125	18	2.1	Male	1	2006	0	0.5	0	0	0	0	0
125	19	2.1	Male	1	2006	0	0.5	0	0	0	0	0
125	20	2.1	Male	1	2006	0	0.5	0	0	0	0	0
125	21	2.3	Male	1	2006	0	0.5	0	0	0	0	0
125	22	2.3	Male	1	2006	0	0.5	0	0	0	0	0
125	23	2.5	Male	1	2006	0	0.5	0	0	0	0	0
125	24	2.6	Male	1	2006	0	0.5	0	0	0	0	0
125	25	2.8	Male	1	2007	0	0.5	0	0	0	0	0
125	26	2.9	Male	1	2007	0	0.5	0	0	0	0	0
125	27	3.2	Male	1	2007	0	0.5	0	0	0	0	0
125	28	3.3	Male	1	2007	0	0.5	0	0	0	0	0
125	29	3.4	Male	1	2007	0	0.5	0	0	0	0	0
125	30	3.5	Male	1	2007	0	0.5	0	0	0	0	0
125	31	3.6	Male	1	2007	0	0.5	0	1	0	0	0
125	32	3.6	Male	1	2007	1	2	0	0	0	0	0
125	33	3.7	Male	1	2008	0	0.5	0	0	0	0	0
125	34	3.8	Male	1	2008	0	0.5	0	0	0	0	0
125	35	3.9	Male	1	2008	0	0.5	0	0	0	0	0
125	36	3.9	Male	1	2008	0	0.5	0	0	0	0	0
125	37	3.9	Male	1	2008	1	1	0	0	0	0	0
125	38	4.3	Male	1	2008	0	0.5	0	0	0	0	0
125	39	4.4	Male	1	2008	0	0.5	0	0	0	0	0
125	40	4.6	Male	1	2008	0	0.5	0	0	0	0	0
125	41	4.8	Male	1	2009	0	0.5	0	0	1	0	0
125	42	4.8	Male	1	2009	1	2	0	0	0	0	0
125	43	4.8	Male	1	2009	0	0.5	0	0	0	0	0
125	44	4.9	Male	1	2009	0	0.5	0	0	0	0	0
125	45	5	Male	1	2009	0	0.5	0	0	0	0	0
125	46	5	Male	1	2009	0	0.5	0	0	0	0	0
125	47	5.2	Male	1	2009	0	0.5	0	0	0	0	0
125	48	5.8	Male	1	2010	0	0.5	0	0	0	0	0
125	49	5.9	Male	1	2010	0	0.5	0	0	0	0	0
125	50	5.9	Male	1	2010	0	0.5	0	0	0	0	0
126	1	0	Male	1	2004	1	1	0	0	0	0	0
126	2	0.1	Male	1	2004	0	0.5	0	0	0	0	0
126	3	0.4	Male	1	2004	0	0.5	0	0	0	0	0
126	4	0.7	Male	1	2005	1	3	0	0	0	0	0
126	5	0.7	Male	1	2005	0	0.5	0	0	0	0	0
126	6	0.9	Male	1	2005	0	0.5	0	0	0	0	0
126	7	0.9	Male	1	2005	0	0.5	0	0	0	0	0
126	8	0.9	Male	1	2005	1	5	0	0	0	0	0
126	9	0.9	Male	1	2005	0	0.5	0	0	0	0	0
126	10	0.9	Male	1	2005	0	0.5	0	0	0	0	0
126	11	1	Male	1	2005	0	0.5	0	0	0	0	0
126	12	1.2	Male	1	2005	0	0.5	0	0	0	0	0
126	13	1.3	Male	1	2005	0	0.5	0	0	0	0	0
126	14	1.5	Male	1	2005	0	0.5	0	0	1	0	0
126	15	1.6	Male	1	2005	0	0.5	0	0	1	0	0
126	16	1.6	Male	1	2005	1	5	0	0	1	0	0
126	17	1.7	Male	1	2006	0	0.5	0	0	1	0	0
126	18	1.9	Male	1	2006	0	0.5	0	0	0	0	0
126	19	2.1	Male	1	2006	0	0.5	0	0	0	0	0
126	20	2.3	Male	1	2006	0	0.5	0	0	0	0	0
126	21	2.3	Male	1	2006	0	0.5	0	0	0	0	0
126	22	2.4	Male	1	2006	0	0.5	0	0	0	0	0
126	23	2.4	Male	1	2006	0	0.5	0	0	0	0	0
126	24	2.5	Male	1	2006	0	0.5	0	0	0	0	0
126	25	2.5	Male	1	2006	0	0.5	0	0	0	0	0
126	26	2.6	Male	1	2006	0	0.5	0	0	0	0	0
126	27	2.6	Male	1	2006	0	0.5	0	0	0	0	0
126	28	2.6	Male	1	2006	0	0.5	0	0	0	0	0
126	29	2.7	Male	1	2006	1	0.5	0	0	0	0	0
126	30	3.4	Male	1	2007	0	0.5	0	0	1	0	0
126	31	3.5	Male	1	2007	0	0.5	0	0	0	0	0
126	32	4.2	Male	1	2008	0	0.5	0	1	0	0	0
126	33	4.4	Male	1	2008	0	0.5	0	0	0	0	0
126	34	4.5	Male	1	2008	0	0.5	0	1	0	0	0
126	35	4.5	Male	1	2008	1	1	0	1	0	0	0
126	36	4.5	Male	1	2008	0	0.5	0	0	0	0	0
126	37	4.5	Male	1	2008	0	0.5	0	0	0	0	0
126	38	4.5	Male	1	2008	0	0.5	0	0	0	0	0
126	39	4.7	Male	1	2009	0	0.5	0	0	1	0	0
126	40	4.8	Male	1	2009	0	0.5	0	0	1	0	0
126	41	5.2	Male	1	2009	0	0.5	0	1	0	0	0
126	42	5.3	Male	1	2009	0	0.5	0	0	0	0	0
126	43	5.4	Male	1	2009	0	0.5	0	1	0	0	0
126	44	5.7	Male	1	2010	0	0.5	0	0	0	0	0
126	45	5.7	Male	1	2010	0	0.5	0	0	0	0	0
126	46	6.2	Male	1	2010	0	0.5	0	0	1	0	0
126	47	6.4	Male	1	2010	0	0.5	0	1	0	0	0
126	48	6.4	Male	1	2010	0	0.5	0	0	0	0	0
126	49	6.8	Male	1	2011	0	0.5	0	0	0	0	0
126	50	6.8	Male	1	2011	0	0.5	0	0	0	0	0
126	51	6.8	Male	1	2011	0	0.5	0	0	0	0	0
126	52	6.8	Male	1	2011	0	0.5	0	0	0	0	0
126	53	6.9	Male	1	2011	0	0.5	0	0	0	0	0
126	54	6.9	Male	1	2011	0	0.5	0	0	0	0	0
126	55	7.4	Male	1	2011	0	0.5	0	0	0	0	0
126	56	7.4	Male	1	2011	0	0.5	0	0	0	0	0
126	57	7.7	Male	1	2012	0	0.5	0	0	0	0	0
126	58	7.8	Male	1	2012	0	0.5	0	0	0	0	0
126	59	8	Male	1	2012	0	0.5	0	1	0	0	0
126	60	8.1	Male	1	2012	0	0.5	0	0	0	0	0
126	61	8.3	Male	1	2012	0	0.5	0	1	0	0	0
126	62	8.4	Male	1	2012	0	0.5	0	1	0	0	0
126	63	8.92055	Male	1	2013	0	0.5	0	1	0	0	0
126	64	9.02192	Male	1	2013	0	0.5	0	0	0	0	0
126	65	9.11781	Male	1	2013	0	0.5	0	0	0	0	0
126	66	9.28767	Male	1	2013	0	0.5	0	0	0	0	0
127	1	0	Male	0	2004	0	0.5	0	0	0	0	0
128	1	1.8	Male	1	2004	1	2	0	0	0	0	0
128	2	0	Male	1	2004	0	0.5	0	0	0	0	0
128	3	0.4	Male	1	2004	1	3	0	0	0	0	0
128	4	0.6	Male	1	2004	0	0.5	0	0	0	0	0
128	5	1.3	Male	1	2005	0	0.5	0	0	0	0	0
128	6	1.4	Male	1	2005	1	4	0	0	1	0	0
128	7	1.6	Male	1	2005	0	0.5	0	0	0	0	0
128	8	1.6	Male	1	2005	0	0.5	0	0	0	0	0
128	9	1.6	Male	1	2005	0	0.5	0	0	0	0	0
128	10	1.8	Male	1	2006	1	5	0	0	0	0	0
128	11	5.3	Male	1	2009	0	0.5	0	0	0	0	0
129	1	0	Male	1	2004	0	0.5	0	0	0	0	0
129	2	0.0164384	Male	1	2004	0	0.5	0	0	0	0	0
129	3	0.178082	Male	1	2004	0	0.5	0	1	0	0	0
129	4	0.375342	Male	1	2004	1	2	0	0	0	0	0
129	5	0.383562	Male	1	2004	0	0.5	0	0	0	0	0
129	6	0.427397	Male	1	2004	0	0.5	0	0	0	0	0
129	7	0.578082	Male	1	2004	0	0.5	0	0	0	0	0
129	8	0.857534	Male	1	2005	0	0.5	0	0	0	0	0
129	9	1.04658	Male	1	2005	0	0.5	0	0	0	0	0
129	10	1.04932	Male	1	2005	1	3	0	0	0	0	0
129	11	1.71781	Male	1	2006	0	0.5	0	0	0	0	0
129	12	2.00548	Male	1	2006	0	0.5	0	0	0	0	0
129	13	2.40274	Male	1	2006	0	0.5	0	0	0	0	0
129	14	2.42466	Male	1	2006	0	0.5	0	0	0	0	0
129	15	2.4274	Male	1	2006	0	0.5	0	0	0	0	0
129	16	2.44658	Male	1	2006	0	0.5	0	0	0	0	0
129	17	2.45479	Male	1	2006	0	0.5	0	0	0	0	0
129	18	3.06849	Male	1	2007	0	0.5	0	0	0	0	0
129	19	3.77534	Male	1	2008	0	0.5	0	0	0	0	0
129	20	4.58082	Male	1	2008	0	0.5	0	0	1	0	0
129	21	4.60274	Male	1	2008	0	0.5	0	0	0	0	0
129	22	4.65753	Male	1	2009	0	0.5	0	1	0	0	0
129	23	4.66849	Male	1	2009	0	0.5	0	0	0	0	0
129	24	4.67671	Male	1	2009	0	0.5	0	0	0	0	0
129	25	4.76712	Male	1	2009	0	0.5	0	0	0	0	0
129	26	4.84384	Male	1	2009	0	0.5	0	0	0	0	0
129	27	4.93699	Male	1	2009	0	0.5	0	0	0	0	0
129	28	5.02192	Male	1	2009	0	0.5	0	0	0	0	0
129	29	5.12877	Male	1	2009	0	0.5	0	0	0	0	0
129	30	5.23562	Male	1	2009	0	0.5	0	0	0	0	0
129	31	5.49315	Male	1	2009	0	0.5	0	0	1	0	0
129	32	5.54795	Male	1	2009	0	0.5	0	0	0	0	0
129	33	5.65753	Male	1	2010	0	0.5	0	0	0	0	0
129	34	6.50137	Male	1	2010	0	0.5	0	0	0	0	0
129	35	6.50959	Male	1	2010	0	0.5	0	0	0	0	0
129	36	8.57534	Male	1	2012	0	0.5	0	0	1	0	0
129	37	9.12603	Male	1	2013	0	0.5	0	0	0	0	0
129	38	9.29041	Male	1	2013	0	0.5	0	0	0	0	0
130	1	0	Male	1	2004	1	1	0	0	0	0	0
131	1	0	Female	1	2004	1	3	0	0	0	0	0
132	1	0	Female	1	2004	1	3	0	0	0	0	0
133	1	0	Female	1	2004	1	1	0	0	0	0	0
133	2	0	Female	1	2004	0	0.5	0	0	0	0	0
133	3	0.1	Female	1	2004	0	0.5	0	0	0	0	0
133	4	0.2	Female	1	2004	0	0.5	0	0	0	0	0
133	5	0.2	Female	1	2004	0	0.5	0	0	0	0	0
133	6	0.3	Female	1	2004	0	0.5	0	0	0	0	0
133	7	0.5	Female	1	2004	0	0.5	0	0	0	0	0
133	8	0.6	Female	1	2004	0	0.5	0	0	0	0	0
133	9	0.6	Female	1	2004	0	0.5	0	0	0	0	0
133	10	0.6	Female	1	2004	0	0.5	0	0	0	0	0
133	11	0.7	Female	1	2005	0	0.5	0	0	0	0	0
133	12	0.7	Female	1	2005	0	0.5	0	0	0	0	0
133	13	0.8	Female	1	2005	0	0.5	0	0	0	0	0
133	14	0.9	Female	1	2005	0	0.5	0	0	0	0	0
133	15	0.9	Female	1	2005	0	0.5	0	0	0	0	0
133	16	0.9	Female	1	2005	0	0.5	0	0	0	0	0
133	17	1	Female	1	2005	0	0.5	0	0	0	0	0
133	18	1	Female	1	2005	0	0.5	0	0	0	0	0
133	19	1.1	Female	1	2005	0	0.5	0	0	0	0	0
133	20	1.2	Female	1	2005	0	0.5	0	0	0	0	0
133	21	1.2	Female	1	2005	0	0.5	0	0	0	0	0
133	22	1.2	Female	1	2005	0	0.5	0	1	0	0	0
133	23	1.2	Female	1	2005	1	1	0	0	0	0	0
133	24	1.2	Female	1	2005	0	0.5	0	1	0	0	0
133	25	1.2	Female	1	2005	0	0.5	0	0	0	0	0
133	26	1.3	Female	1	2005	1	4	0	1	0	0	0
133	27	1.4	Female	1	2005	0	0.5	0	0	0	0	0
133	28	1.5	Female	1	2005	0	0.5	0	0	0	0	0
133	29	1.5	Female	1	2005	0	0.5	0	0	0	0	0
133	30	1.5	Female	1	2005	0	0.5	0	1	0	0	0
133	31	1.5	Female	1	2005	0	0.5	0	0	0	0	0
133	32	1.7	Female	1	2006	0	0.5	0	0	0	0	0
133	33	1.8	Female	1	2006	0	0.5	0	0	0	0	0
133	34	1.8	Female	1	2006	0	0.5	0	0	0	0	0
133	35	2	Female	1	2006	0	0.5	0	0	0	0	0
133	36	2.1	Female	1	2006	0	0.5	0	0	0	0	0
133	37	2.4	Female	1	2006	0	0.5	0	0	0	0	0
133	38	2.5	Female	1	2006	0	0.5	0	0	0	0	0
133	39	2.6	Female	1	2006	0	0.5	0	0	0	0	0
133	40	2.6	Female	1	2006	0	0.5	0	0	0	0	0
133	41	2.7	Female	1	2007	0	0.5	0	0	0	0	0
133	42	2.7	Female	1	2007	0	0.5	0	0	0	0	0
133	43	2.7	Female	1	2007	0	0.5	0	0	0	0	0
133	44	2.7	Female	1	2007	0	0.5	0	1	0	0	0
133	45	2.8	Female	1	2007	0	0.5	0	0	0	0	0
133	46	2.8	Female	1	2007	0	0.5	0	0	0	0	0
133	47	3	Female	1	2007	0	0.5	0	0	0	0	0
133	48	3	Female	1	2007	0	0.5	0	0	0	0	0
133	49	3.1	Female	1	2007	0	0.5	0	0	0	0	0
133	50	3.2	Female	1	2007	0	0.5	0	0	0	0	0
133	51	3.2	Female	1	2007	0	0.5	0	0	0	0	0
133	52	3.2	Female	1	2007	0	0.5	0	1	0	0	0
133	53	3.2	Female	1	2007	0	0.5	0	0	0	0	0
133	54	3.3	Female	1	2007	0	0.5	0	0	0	0	0
133	55	3.3	Female	1	2007	0	0.5	0	0	0	0	0
133	56	3.4	Female	1	2007	0	0.5	0	0	0	0	0
133	57	3.4	Female	1	2007	0	0.5	0	0	0	0	0
133	58	3.4	Female	1	2007	0	0.5	0	0	0	0	0
133	59	3.5	Female	1	2007	0	0.5	0	0	0	0	0
133	60	3.5	Female	1	2007	0	0.5	0	0	0	0	0
133	61	3.5	Female	1	2007	0	0.5	0	0	0	0	0
133	62	3.6	Female	1	2007	0	0.5	0	0	0	0	0
133	63	3.6	Female	1	2007	0	0.5	0	0	0	0	0
133	64	3.6	Female	1	2007	0	0.5	0	0	0	0	0
133	65	3.6	Female	1	2007	0	0.5	0	1	0	0	0
133	66	3.7	Female	1	2008	0	0.5	0	0	1	0	0
133	67	3.8	Female	1	2008	0	0.5	0	0	0	0	0
133	68	3.8	Female	1	2008	0	0.5	0	0	0	0	0
133	69	3.9	Female	1	2008	0	0.5	0	0	0	0	0
133	70	3.9	Female	1	2008	0	0.5	0	0	0	0	0
133	71	4	Female	1	2008	0	0.5	0	0	1	0	0
133	72	4	Female	1	2008	0	0.5	0	0	0	0	0
133	73	4	Female	1	2008	0	0.5	0	1	0	0	0
133	74	4.1	Female	1	2008	0	0.5	0	0	1	0	0
133	75	4.2	Female	1	2008	0	0.5	0	0	0	0	0
133	76	4.2	Female	1	2008	0	0.5	0	0	0	0	0
133	77	4.3	Female	1	2008	0	0.5	0	0	0	0	0
133	78	4.3	Female	1	2008	0	0.5	0	0	0	0	0
134	1	0	Female	1	2004	1	1	0	0	0	0	0
134	2	1	Female	1	2005	1	4	0	0	0	0	0
134	3	1.03014	Female	1	2005	1	6	0	0	0	0	0
134	4	1.61918	Female	1	2005	0	0.5	0	0	0	0	0
134	5	2.88493	Female	1	2007	0	0.5	0	0	0	0	0
134	6	3.71781	Female	1	2008	0	0.5	0	0	0	0	0
134	7	3.72055	Female	1	2008	0	0.5	0	0	0	0	0
134	8	3.81096	Female	1	2008	0	0.5	0	0	0	0	0
134	9	4.23014	Female	1	2008	0	0.5	0	1	0	0	0
134	10	4.25205	Female	1	2008	0	0.5	0	0	0	0	0
134	11	5.24658	Female	1	2009	0	0.5	0	0	0	0	0
134	12	5.53699	Female	1	2009	0	0.5	0	0	0	0	0
134	13	5.58904	Female	1	2009	0	0.5	0	0	0	0	0
134	14	5.96438	Female	1	2010	0	0.5	0	0	0	0	0
134	15	6.49315	Female	1	2010	0	0.5	0	1	0	0	0
134	16	6.50411	Female	1	2010	0	0.5	0	0	0	1	0
134	17	6.70411	Female	1	2011	0	0.5	0	0	0	0	0
134	18	7.04384	Female	1	2011	0	0.5	0	0	0	0	0
134	19	7.04658	Female	1	2011	1	3	0	0	0	0	0
134	20	7.06575	Female	1	2011	0	0.5	0	0	0	0	0
134	21	7.43288	Female	1	2011	0	0.5	0	0	0	0	0
134	22	7.61644	Female	1	2011	0	0.5	0	0	0	0	0
134	23	7.64384	Female	1	2011	0	0.5	0	0	1	0	0
134	24	7.66301	Female	1	2012	0	0.5	0	0	0	0	0
134	25	7.93151	Female	1	2012	0	0.5	0	0	0	0	0
134	26	7.93699	Female	1	2012	0	0.5	0	0	0	0	0
134	27	7.93973	Female	1	2012	1	5	0	0	0	0	0
134	28	7.96164	Female	1	2012	0	0.5	0	0	0	0	0
134	29	7.99178	Female	1	2012	0	0.5	0	0	0	0	0
134	30	8.12055	Female	1	2012	0	0.5	0	1	0	0	0
134	31	7.87397	Female	1	2013	0	0.5	0	1	0	0	0
134	32	8.05205	Female	1	2013	0	0.5	0	0	0	0	0
135	1	0	Female	0	2004	0	0.5	0	0	0	0	0
135	2	1.3	Female	0	2005	0	0.5	0	0	0	0	0
136	1	0	Male	1	2004	1	4	0	0	0	0	0
136	2	0.1	Male	1	2004	0	0.5	0	0	0	0	0
136	3	0.1	Male	1	2004	0	0.5	0	0	0	0	0
136	4	0.1	Male	1	2004	1	4	0	0	0	0	0
136	5	0.2	Male	1	2004	0	0.5	0	0	0	0	0
136	6	0.2	Male	1	2004	1	3	0	0	0	0	0
136	7	2	Male	1	2006	0	0.5	0	0	0	0	0
136	8	2.4	Male	1	2007	0	0.5	0	0	0	0	0
136	9	2.4	Male	1	2007	0	0.5	0	0	0	0	0
136	10	2.5	Male	1	2007	0	0.5	0	0	0	0	0
136	11	2.6	Male	1	2007	0	0.5	0	0	0	0	0
136	12	3.1	Male	1	2007	0	0.5	0	0	0	0	0
137	1	0	Male	1	2004	1	1	0	0	0	0	0
138	1	0	Male	0	2004	1	1	0	0	0	0	0
138	2	0	Male	0	2004	0	0.5	0	0	0	0	0
139	1	0	Male	0	2004	0	0.5	0	0	0	0	0
140	1	0	Female	1	2004	1	1	0	0	0	0	0
141	1	0	Male	1	2004	1	1	0	0	0	0	0
142	1	0	Male	0	2004	0	0.5	0	0	0	0	0
143	1	0	Female	1	2004	1	1	0	0	0	0	0
143	2	0	Female	1	2004	0	0.5	0	0	0	0	0
143	3	0.1	Female	1	2004	0	0.5	0	0	0	0	0
143	4	0.2	Female	1	2004	0	0.5	0	0	0	0	0
143	5	0.3	Female	1	2004	0	0.5	0	0	0	0	0
143	6	0.5	Female	1	2004	0	0.5	0	0	0	0	0
143	7	0.5	Female	1	2004	0	0.5	0	0	0	0	0
143	8	0.6	Female	1	2004	0	0.5	0	0	0	0	0
143	9	0.6	Female	1	2004	0	0.5	0	0	0	0	0
143	10	0.8	Female	1	2005	0	0.5	0	1	0	0	0
143	11	1.6	Female	1	2005	1	2	0	0	0	0	0
143	12	3.1	Female	1	2007	0	0.5	0	0	0	0	0
143	13	4.4	Female	1	2008	0	0.5	0	0	1	0	0
143	14	4.4	Female	1	2008	0	0.5	0	0	0	0	0
143	15	4.5	Female	1	2008	0	0.5	0	0	0	0	0
143	16	5.1	Female	1	2009	0	0.5	0	0	0	0	0
143	17	5.9	Female	1	2010	0	0.5	0	0	0	0	0
143	18	7.4	Female	1	2011	0	0.5	0	0	0	0	0
144	1	0	Female	1	2004	1	2	0	0	0	0	0
144	2	0	Female	1	2004	0	0.5	0	0	0	0	0
145	1	0	Male	1	2004	1	1	0	0	0	0	0
146	1	0	Female	1	2004	0	0.5	0	0	0	0	0
146	2	0.1	Female	1	2004	0	0.5	0	0	0	0	0
146	3	0.1	Female	1	2004	0	0.5	0	0	0	0	0
146	4	1.8	Female	1	2006	0	0.5	0	0	1	0	0
146	5	2.4	Female	1	2006	0	0.5	0	0	0	0	0
146	6	3	Female	1	2007	0	0.5	0	0	0	0	0
146	7	3.1	Female	1	2007	0	0.5	0	0	0	0	0
146	8	3.2	Female	1	2007	0	0.5	0	0	1	0	0
146	9	3.6	Female	1	2007	0	0.5	0	0	0	0	0
146	10	3.8	Female	1	2008	0	0.5	0	0	0	0	0
146	11	4	Female	1	2008	0	0.5	0	0	0	0	0
146	12	4.3	Female	1	2008	0	0.5	0	0	0	0	0
146	13	4.3	Female	1	2008	0	0.5	0	0	0	0	0
146	14	4.9	Female	1	2009	0	0.5	0	0	0	0	0
146	15	4.9	Female	1	2009	0	0.5	0	0	0	0	0
146	16	8.88219	Female	1	2013	0	0.5	0	0	0	0	0
147	1	0	Male	1	2004	1	1	0	0	0	0	0
147	2	0.1	Male	1	2004	0	0.5	0	0	0	0	0
147	3	0.5	Male	1	2004	0	0.5	0	0	0	0	0
147	4	0.5	Male	1	2004	0	0.5	0	0	0	0	0
148	1	0	Male	1	2004	0	0.5	0	0	0	0	0
148	2	0.1	Male	1	2004	0	0.5	0	0	0	0	0
148	3	0.2	Male	1	2004	0	0.5	0	0	0	0	0
148	4	0.3	Male	1	2004	0	0.5	0	0	0	0	0
148	5	0.5	Male	1	2004	0	0.5	0	0	0	0	0
148	6	0.6	Male	1	2005	1	5	0	0	0	0	0
148	7	0.8	Male	1	2005	0	0.5	0	0	0	0	0
148	8	0.9	Male	1	2005	0	0.5	0	0	0	0	0
148	9	1.2	Male	1	2005	0	0.5	0	0	0	0	0
148	10	1.3	Male	1	2005	0	0.5	0	0	0	0	0
148	11	2.5	Male	1	2006	0	0.5	0	0	0	0	0
148	12	2.7	Male	1	2007	0	0.5	0	0	0	0	0
148	13	3.9	Male	1	2008	0	0.5	0	0	0	0	0
148	14	4	Male	1	2008	0	0.5	0	0	0	0	0
148	15	4.5	Male	1	2008	0	0.5	0	0	0	0	0
148	16	4.6	Male	1	2008	0	0.5	0	0	0	0	0
148	17	5	Male	1	2009	0	0.5	0	0	0	0	0
148	18	5.9	Male	1	2010	0	0.5	0	0	1	0	0
148	19	6.3	Male	1	2010	0	0.5	0	0	0	0	0
148	20	6.5	Male	1	2010	0	0.5	0	0	0	0	0
149	1	1.1	Male	0	2004	1	2	0	0	0	0	0
149	2	0	Male	0	2004	0	0.5	0	0	0	0	0
149	3	0.1	Male	0	2004	0	0.5	0	0	0	0	0
149	4	0.1	Male	0	2004	0	0.5	0	0	0	0	0
149	5	1.1	Male	0	2005	0	0.5	0	0	1	0	0
150	1	0	Female	1	2004	1	4	0	0	0	0	0
151	1	0	Female	1	2004	1	1	0	0	0	0	0
151	2	0	Female	1	2004	0	0.5	0	0	0	0	0
151	3	0.7	Female	1	2005	0	0.5	0	0	0	0	0
151	4	0.7	Female	1	2005	0	0.5	0	0	0	0	0
151	5	1.1	Female	1	2005	0	0.5	0	0	0	0	0
151	6	1.1	Female	1	2005	0	0.5	0	0	0	0	0
151	7	1.3	Female	1	2005	0	0.5	0	0	0	0	0
151	8	1.3	Female	1	2005	0	0.5	0	0	0	0	0
151	9	1.6	Female	1	2005	0	0.5	0	0	0	0	0
151	10	1.7	Female	1	2006	1	2	0	0	0	0	0
151	11	1.7	Female	1	2006	0	0.5	0	0	0	0	0
151	12	2.3	Female	1	2006	0	0.5	0	0	0	0	0
151	13	2.4	Female	1	2006	0	0.5	0	0	0	0	0
151	14	3.5	Female	1	2007	0	0.5	0	0	0	0	0
151	15	3.6	Female	1	2007	0	0.5	0	0	0	0	0
151	16	3.6	Female	1	2007	0	0.5	0	0	1	0	0
151	17	3.6	Female	1	2007	0	0.5	0	0	0	0	0
151	18	4.5	Female	1	2008	0	0.5	0	0	0	0	0
151	19	4.9	Female	1	2009	0	0.5	0	0	0	0	0
151	20	4.9	Female	1	2009	0	0.5	0	0	0	0	0
151	21	4.9	Female	1	2009	0	0.5	0	0	0	0	0
151	22	5	Female	1	2009	0	0.5	0	0	0	0	0
151	23	5.1	Female	1	2009	0	0.5	0	0	0	0	0
151	24	5.1	Female	1	2009	0	0.5	0	0	0	0	0
151	25	5.2	Female	1	2009	0	0.5	0	0	0	0	0
151	26	5.4	Female	1	2009	0	0.5	0	0	0	0	0
151	27	5.6	Female	1	2009	0	0.5	0	0	0	0	0
152	1	0	Male	1	2004	1	2	0	0	0	0	0
153	1	0	Male	1	2004	1	7	0	0	0	0	0
154	1	0	Female	1	2004	1	1	0	0	0	0	0
155	1	0	Female	0	2004	1	7	0	1	0	0	0
155	2	0	Female	0	2004	0	0.5	0	0	0	0	0
156	1	0	Female	1	2004	0	0.5	0	0	0	0	0
156	2	0.2	Female	1	2004	1	4	0	0	0	0	0
156	3	0.6	Female	1	2004	0	0.5	0	0	0	0	0
156	4	0.6	Female	1	2004	0	0.5	0	0	0	0	0
156	5	0.8	Female	1	2005	0	0.5	0	0	0	0	0
156	6	0.8	Female	1	2005	0	0.5	0	0	0	0	0
156	7	0.8	Female	1	2005	1	3	0	0	0	0	0
156	8	0.9	Female	1	2005	0	0.5	0	0	0	0	0
156	9	1	Female	1	2005	0	0.5	0	0	0	0	0
156	10	1.1	Female	1	2005	0	0.5	0	0	0	0	0
156	11	1.2	Female	1	2005	1	3	0	0	0	0	0
156	12	1.2	Female	1	2005	0	0.5	0	0	0	0	0
156	13	1.2	Female	1	2005	0	0.5	0	0	0	0	0
156	14	1.3	Female	1	2005	0	0.5	0	0	0	0	0
156	15	1.3	Female	1	2005	1	2	0	0	0	0	0
156	16	1.3	Female	1	2005	0	0.5	0	0	0	0	0
156	17	1.4	Female	1	2005	0	0.5	0	0	0	0	0
156	18	1.6	Female	1	2005	0	0.5	0	0	0	0	0
156	19	1.6	Female	1	2005	0	0.5	0	0	0	0	0
156	20	1.7	Female	1	2006	0	0.5	0	1	0	0	0
156	21	1.8	Female	1	2006	0	0.5	0	1	0	0	0
156	22	1.8	Female	1	2006	0	0.5	0	0	1	0	0
156	23	1.9	Female	1	2006	0	0.5	0	0	1	0	0
156	24	2.2	Female	1	2006	0	0.5	0	0	0	0	0
156	25	2.3	Female	1	2006	0	0.5	0	0	0	0	0
156	26	2.3	Female	1	2006	0	0.5	0	0	0	0	0
156	27	2.5	Female	1	2006	0	0.5	0	0	1	0	0
156	28	2.5	Female	1	2006	0	0.5	0	0	0	0	0
156	29	2.6	Female	1	2007	0	0.5	0	1	0	0	0
156	30	2.7	Female	1	2007	0	0.5	0	0	1	0	0
156	31	2.7	Female	1	2007	0	0.5	0	0	0	0	0
156	32	2.8	Female	1	2007	0	0.5	0	0	1	0	0
156	33	2.8	Female	1	2007	0	0.5	0	0	0	0	0
156	34	2.9	Female	1	2007	0	0.5	0	0	1	0	0
156	35	3	Female	1	2007	0	0.5	0	0	0	0	0
156	36	3	Female	1	2007	0	0.5	0	0	0	0	0
156	37	3	Female	1	2007	0	0.5	0	0	0	0	0
156	38	3.1	Female	1	2007	0	0.5	0	1	0	0	0
156	39	3.2	Female	1	2007	0	0.5	0	0	0	0	0
156	40	3.2	Female	1	2007	0	0.5	0	0	0	0	0
156	41	3.3	Female	1	2007	0	0.5	0	0	0	0	0
156	42	3.4	Female	1	2007	0	0.5	0	0	0	0	0
156	43	3.6	Female	1	2008	0	0.5	0	0	0	0	0
156	44	3.7	Female	1	2008	0	0.5	0	0	0	0	0
156	45	3.9	Female	1	2008	0	0.5	0	1	0	0	0
156	46	3.9	Female	1	2008	0	0.5	0	0	0	0	0
156	47	4.1	Female	1	2008	0	0.5	0	0	0	0	0
156	48	4.2	Female	1	2008	0	0.5	0	0	0	0	0
156	49	4.2	Female	1	2008	0	0.5	0	0	0	0	0
156	50	4.2	Female	1	2008	0	0.5	0	0	0	0	0
156	51	4.4	Female	1	2008	0	0.5	0	0	0	0	0
156	52	4.5	Female	1	2008	0	0.5	0	0	0	0	0
156	53	4.7	Female	1	2009	0	0.5	0	0	0	0	0
156	54	4.8	Female	1	2009	0	0.5	0	0	0	0	0
156	55	4.9	Female	1	2009	0	0.5	0	0	0	0	0
156	56	5	Female	1	2009	0	0.5	0	0	0	0	0
156	57	5	Female	1	2009	1	1	0	0	1	0	0
156	58	5.1	Female	1	2009	0	0.5	0	0	0	0	0
156	59	5.5	Female	1	2009	0	0.5	0	0	0	0	0
156	60	5.6	Female	1	2009	0	0.5	0	0	1	0	0
156	61	5.6	Female	1	2010	0	0.5	0	0	0	0	0
156	62	5.7	Female	1	2010	1	1	0	0	1	0	0
156	63	6.1	Female	1	2010	1	1	0	0	0	0	0
156	64	6.2	Female	1	2010	0	0.5	0	0	0	0	0
156	65	6.2	Female	1	2010	0	0.5	0	0	0	0	0
156	66	6.3	Female	1	2010	0	0.5	0	0	0	0	0
156	67	6.3	Female	1	2010	1	1	0	0	0	0	0
156	68	6.6	Female	1	2010	0	0.5	0	0	0	0	0
156	69	6.6	Female	1	2010	0	0.5	0	0	0	0	0
156	70	6.7	Female	1	2011	0	0.5	0	0	0	0	0
156	71	6.9	Female	1	2011	1	1	0	0	1	0	0
156	72	6.9	Female	1	2011	0	0.5	0	0	0	0	0
156	73	6.9	Female	1	2011	0	0.5	0	0	0	0	0
156	74	7	Female	1	2011	0	0.5	0	0	0	0	0
156	75	7.2	Female	1	2011	0	0.5	0	0	0	0	0
156	76	7.4	Female	1	2011	0	0.5	0	0	0	0	0
156	77	7.5	Female	1	2011	0	0.5	0	0	0	0	0
156	78	7.8	Female	1	2012	0	0.5	0	0	0	0	0
157	1	0	Female	1	2004	1	10	0	0	0	0	0
157	2	1	Female	1	2005	0	0.5	0	0	0	0	0
157	3	1.3	Female	1	2005	0	0.5	0	0	0	0	0
157	4	1.3	Female	1	2005	0	0.5	0	0	1	0	0
157	5	1.4	Female	1	2005	0	0.5	0	0	0	0	0
157	6	1.4	Female	1	2005	1	4	0	0	0	0	0
157	7	2.2	Female	1	2006	1	3	0	1	0	0	0
157	8	2.6	Female	1	2006	0	0.5	0	0	0	0	0
157	9	3.6	Female	1	2007	1	1	0	0	0	0	0
157	10	3.7	Female	1	2008	0	0.5	0	0	1	0	0
157	11	3.8	Female	1	2008	1	2	0	0	0	0	0
157	12	3.9	Female	1	2008	0	0.5	0	0	0	0	0
157	13	3.9	Female	1	2008	0	0.5	0	0	0	0	0
157	14	4	Female	1	2008	1	2	0	0	0	0	0
157	15	4.6	Female	1	2009	1	2	0	0	1	0	0
157	16	4.7	Female	1	2009	0	0.5	0	0	1	0	0
157	17	4.8	Female	1	2009	0	0.5	0	1	0	0	0
157	18	4.9	Female	1	2009	0	0.5	0	0	0	0	0
157	19	5	Female	1	2009	0	0.5	0	0	0	0	0
157	20	5	Female	1	2009	0	0.5	0	1	0	0	0
157	21	5	Female	1	2009	1	1	0	0	1	0	0
157	22	5	Female	1	2009	1	6	0	0	0	0	0
157	23	5.1	Female	1	2009	1	11	0	0	0	0	0
157	24	5.2	Female	1	2009	0	0.5	0	0	0	0	0
157	25	5.3	Female	1	2009	0	0.5	0	0	0	0	0
157	26	5.5	Female	1	2009	1	2	0	0	1	0	0
157	27	5.6	Female	1	2009	0	0.5	0	0	0	0	0
157	28	6	Female	1	2010	1	7	0	0	0	0	0
157	29	6	Female	1	2010	1	8	0	0	0	0	0
157	30	6.5	Female	1	2010	0	0.5	0	0	0	0	0
157	31	7.2	Female	1	2011	1	2	0	0	1	0	0
157	32	7.5	Female	1	2011	1	2	0	1	0	0	0
157	33	7.9	Female	1	2012	0	0.5	0	0	1	0	0
157	34	8.92055	Female	1	2013	0	0.5	0	0	0	0	0
157	35	9.38356	Female	1	2013	0	0.5	0	0	0	0	0
158	1	1.5	Male	1	2004	1	2	0	0	0	0	0
158	2	0	Male	1	2004	0	0.5	0	0	0	0	0
158	3	0.4	Male	1	2004	1	2	0	1	0	0	0
158	4	0.4	Male	1	2004	0	0.5	0	0	0	0	0
158	5	0.4	Male	1	2004	0	0.5	0	0	0	0	0
158	6	0.5	Male	1	2004	0	0.5	0	1	0	0	0
158	7	0.6	Male	1	2004	0	0.5	0	1	0	0	0
158	8	0.7	Male	1	2005	1	2	0	1	0	0	0
158	9	0.8	Male	1	2005	1	3	0	0	1	0	0
158	10	0.8	Male	1	2005	0	0.5	0	0	1	0	0
158	11	0.9	Male	1	2005	0	0.5	0	0	1	0	0
158	12	1.1	Male	1	2005	0	0.5	0	0	1	0	0
158	13	1.3	Male	1	2005	1	4	0	0	1	0	0
158	14	1.4	Male	1	2005	0	0.5	0	0	0	0	0
158	15	1.5	Male	1	2005	0	0.5	0	0	0	0	0
158	16	1.5	Male	1	2005	0	0.5	0	0	0	0	0
159	1	0	Male	1	2004	0	0.5	0	0	0	0	0
159	2	0.1	Male	1	2004	0	0.5	0	0	0	0	0
159	3	0.1	Male	1	2004	0	0.5	0	0	0	0	0
159	4	0.2	Male	1	2004	0	0.5	0	0	0	0	0
159	5	0.3	Male	1	2004	1	2	0	0	1	0	0
159	6	0.4	Male	1	2004	0	0.5	0	0	0	0	0
159	7	0.4	Male	1	2004	1	2	1	0	0	0	0
160	1	0	Female	1	2004	1	1	0	0	0	0	0
160	2	0	Female	1	2004	0	0.5	0	0	0	0	0
160	3	0.2	Female	1	2004	0	0.5	0	0	0	0	0
160	4	3	Female	1	2007	0	0.5	0	1	0	0	0
160	5	3	Female	1	2007	0	0.5	0	0	0	0	0
160	6	3.4	Female	1	2007	0	0.5	0	0	0	0	0
160	7	9.43562	Female	1	2013	0	0.5	0	0	0	0	0
161	1	0	Male	1	2004	0	0.5	0	0	0	0	0
161	2	1	Male	1	2004	1	4	0	0	0	0	0
161	3	0.1	Male	1	2004	0	0.5	0	0	0	0	0
161	4	0.1	Male	1	2004	1	5	0	0	0	0	0
161	5	0.2	Male	1	2004	1	7	0	0	0	0	0
161	6	0.5	Male	1	2004	1	5	0	1	0	0	0
161	7	0.5	Male	1	2004	1	7	0	0	0	0	0
161	8	0.9	Male	1	2005	1	4	0	1	0	0	0
161	9	1	Male	1	2005	1	8	0	0	0	0	0
162	1	0	Female	0	2004	0	0.5	0	0	0	0	0
163	1	0.00273973	Male	1	2004	1	3	0	0	0	0	0
163	2	0.1	Male	1	2004	0	0.5	0	0	0	0	0
163	3	0.2	Male	1	2004	0	0.5	0	0	0	0	0
163	4	0.2	Male	1	2004	0	0.5	0	0	0	0	0
163	5	0.3	Male	1	2004	0	0.5	0	0	0	0	0
163	6	0.3	Male	1	2004	0	0.5	0	0	0	0	0
163	7	0.3	Male	1	2004	0	0.5	0	0	0	0	0
163	8	0.7	Male	1	2005	0	0.5	0	0	0	0	0
163	9	0.8	Male	1	2005	0	0.5	0	0	0	0	0
163	10	0.8	Male	1	2005	0	0.5	0	0	0	0	0
163	11	0.8	Male	1	2005	0	0.5	0	0	0	0	0
163	12	0.9	Male	1	2005	0	0.5	0	0	0	0	0
163	13	1	Male	1	2005	0	0.5	0	0	0	0	0
163	14	1.1	Male	1	2005	0	0.5	0	0	0	0	0
163	15	1.1	Male	1	2005	1	12	0	0	0	0	0
163	16	1.2	Male	1	2005	0	0.5	0	0	0	0	0
163	17	1.2	Male	1	2005	0	0.5	0	0	0	0	0
163	18	1.3	Male	1	2005	0	0.5	0	0	0	0	0
163	19	1.3	Male	1	2005	0	0.5	0	0	0	0	0
163	20	1.4	Male	1	2005	0	0.5	0	0	0	0	0
163	21	1.4	Male	1	2005	0	0.5	0	0	0	0	0
163	22	1.5	Male	1	2005	0	0.5	0	0	0	0	0
163	23	1.6	Male	1	2005	0	0.5	0	0	0	0	0
163	24	1.6	Male	1	2005	0	0.5	0	0	0	0	0
163	25	1.7	Male	1	2006	0	0.5	0	0	0	0	0
163	26	1.7	Male	1	2006	0	0.5	0	0	0	0	0
163	27	1.8	Male	1	2006	0	0.5	0	0	0	0	0
163	28	1.9	Male	1	2006	0	0.5	0	0	0	0	0
163	29	1.9	Male	1	2006	0	0.5	0	0	0	0	0
163	30	2	Male	1	2006	0	0.5	0	0	0	0	0
163	31	2.1	Male	1	2006	0	0.5	0	0	0	0	0
163	32	2.2	Male	1	2006	0	0.5	0	0	1	0	0
163	33	2.3	Male	1	2006	0	0.5	0	0	0	0	0
163	34	2.3	Male	1	2006	0	0.5	0	0	1	0	0
163	35	2.5	Male	1	2006	0	0.5	0	0	1	0	0
163	36	2.5	Male	1	2006	0	0.5	0	0	0	0	0
163	37	2.6	Male	1	2006	0	0.5	0	0	0	0	0
163	38	2.6	Male	1	2006	0	0.5	0	0	0	0	0
163	39	2.7	Male	1	2007	0	0.5	0	0	1	0	0
163	40	2.8	Male	1	2007	0	0.5	0	0	0	0	0
163	41	2.9	Male	1	2007	0	0.5	0	0	0	0	0
163	42	3	Male	1	2007	0	0.5	0	0	0	0	0
163	43	3.1	Male	1	2007	0	0.5	0	0	1	0	0
163	44	3.1	Male	1	2007	0	0.5	0	0	0	0	0
163	45	3.4	Male	1	2007	0	0.5	0	0	1	0	0
163	46	3.4	Male	1	2007	0	0.5	0	1	0	0	0
163	47	3.6	Male	1	2007	0	0.5	0	0	1	0	0
163	48	3.7	Male	1	2008	0	0.5	0	0	0	0	0
163	49	3.8	Male	1	2008	0	0.5	0	0	1	0	0
163	50	3.8	Male	1	2008	0	0.5	0	0	0	0	0
163	51	3.9	Male	1	2008	0	0.5	0	0	0	0	0
163	52	4	Male	1	2008	0	0.5	0	0	1	0	0
163	53	4	Male	1	2008	0	0.5	0	0	0	0	0
163	54	4.6	Male	1	2008	0	0.5	0	0	0	0	0
163	55	4.9	Male	1	2009	0	0.5	0	0	0	0	0
163	56	5	Male	1	2009	0	0.5	0	0	1	0	0
163	57	5	Male	1	2009	0	0.5	0	0	1	0	0
163	58	5.4	Male	1	2009	0	0.5	0	0	0	0	0
163	59	5.6	Male	1	2009	0	0.5	0	0	1	0	0
163	60	5.6	Male	1	2010	0	0.5	0	0	0	0	0
163	61	5.7	Male	1	2010	0	0.5	0	0	0	0	0
163	62	5.8	Male	1	2010	0	0.5	0	0	0	0	0
163	63	6	Male	1	2010	0	0.5	0	0	0	0	0
163	64	6.3	Male	1	2010	0	0.5	0	0	0	0	0
163	65	6.8	Male	1	2011	0	0.5	0	0	0	0	0
163	66	6.8	Male	1	2011	0	0.5	0	0	0	0	0
163	67	7.8	Male	1	2012	1	1	0	1	0	0	0
163	68	7.8	Male	1	2012	0	0.5	0	0	0	0	0
163	69	8.6	Male	1	2012	0	0.5	0	0	0	0	0
163	70	8.6	Male	1	2012	0	0.5	0	0	0	0	0
163	71	9.56164	Male	1	2013	0	0.5	0	0	0	0	0
164	1	0	Female	1	2004	1	2	0	0	0	0	0
165	1	0	Female	0	2004	1	1	0	0	0	0	0
166	1	0	Male	0	2004	1	6	0	0	0	0	0
166	2	0.545205	Male	0	2004	0	0.5	0	1	0	0	0
166	3	0.8	Male	0	2005	0	0.5	0	0	0	0	0
166	4	0.865753	Male	0	2005	0	0.5	0	0	0	0	0
166	5	1.03014	Male	0	2005	0	0.5	0	1	0	0	0
166	6	1.10959	Male	0	2005	0	0.5	0	0	0	0	0
166	7	1.29589	Male	0	2005	0	0.5	0	0	0	0	0
166	8	1.68219	Male	0	2006	0	0.5	0	0	0	0	0
166	9	1.68493	Male	0	2006	1	3	0	0	0	0	0
166	10	2.54795	Male	0	2006	0	0.5	0	0	0	0	0
166	11	2.55342	Male	0	2006	0	0.5	0	0	0	0	0
166	12	3.15342	Male	0	2007	0	0.5	0	0	0	0	0
166	13	3.53699	Male	0	2007	0	0.5	0	0	0	0	0
166	14	4.99452	Male	0	2009	0	0.5	0	0	0	0	0
166	15	7.11233	Male	0	2011	0	0.5	0	0	0	0	0
166	16	7.17808	Male	0	2011	0	0.5	0	0	0	0	0
166	17	7.68493	Male	0	2012	0	0.5	0	0	0	0	0
166	18	7.70685	Male	0	2012	0	0.5	0	0	1	0	0
166	19	7.97534	Male	0	2012	0	0.5	0	0	0	0	0
166	20	8.21096	Male	0	2012	0	0.5	0	0	0	0	0
166	21	8.43562	Male	0	2012	0	0.5	0	0	1	0	0
166	22	8.52055	Male	0	2012	0	0.5	0	0	0	0	0
166	23	8.70411	Male	0	2013	0	0.5	0	0	1	0	0
166	24	9.11781	Male	0	2013	0	0.5	0	0	0	0	0
167	1	0	Male	1	2004	1	1	0	0	0	0	0
168	1	0	Male	1	2004	0	0.5	0	0	0	0	0
168	2	0.1	Male	1	2004	0	0.5	0	0	0	0	0
168	3	0.9	Male	1	2005	0	0.5	0	0	0	0	0
168	4	1	Male	1	2005	1	5	0	0	0	0	0
169	1	0	Female	1	2004	1	1	0	0	0	0	0
169	2	0	Female	1	2004	0	0.5	0	0	0	0	0
170	1	0	Female	1	2004	1	6	0	1	0	0	0
170	2	0.2	Female	1	2004	0	0.5	0	0	0	0	0
170	3	1.4	Female	1	2005	0	0.5	0	1	0	0	0
170	4	3.6	Female	1	2007	0	0.5	0	0	0	0	0
171	1	0.0328767	Male	1	2004	1	1	0	0	0	0	0
171	2	0	Male	1	2004	0	0.5	0	0	0	0	0
171	3	0.7	Male	1	2005	0	0.5	0	0	0	0	0
171	4	1.1	Male	1	2005	0	0.5	0	0	0	0	0
171	5	2	Male	1	2006	0	0.5	0	0	1	0	0
171	6	3.5	Male	1	2007	0	0.5	0	0	1	0	0
171	7	4.1	Male	1	2008	0	0.5	0	0	1	0	0
171	8	6.3	Male	1	2010	0	0.5	0	0	0	0	0
171	9	6.6	Male	1	2010	0	0.5	0	0	0	0	0
171	10	6.6	Male	1	2010	0	0.5	0	0	0	0	0
172	1	0	Male	1	2004	1	1	0	0	0	0	0
172	2	0	Male	1	2004	0	0.5	0	0	0	0	0
172	3	0.1	Male	1	2004	0	0.5	0	0	0	0	0
172	4	0.1	Male	1	2004	0	0.5	0	0	0	0	0
172	5	0.3	Male	1	2004	0	0.5	0	0	0	0	0
172	6	0.4	Male	1	2004	0	0.5	0	0	0	0	0
172	7	0.4	Male	1	2004	0	0.5	0	0	0	0	0
172	8	0.6	Male	1	2004	1	2	0	0	0	0	0
172	9	0.7	Male	1	2005	0	0.5	0	0	0	0	0
172	10	0.7	Male	1	2005	0	0.5	0	0	0	0	0
172	11	0.7	Male	1	2005	1	2	0	0	0	0	0
172	12	0.8	Male	1	2005	1	5	0	0	0	0	0
172	13	0.9	Male	1	2005	0	0.5	0	0	0	0	0
172	14	4.1	Male	1	2008	0	0.5	0	0	0	0	0
172	15	4.1	Male	1	2008	0	0.5	0	0	0	0	0
172	16	5.6	Male	1	2010	1	3	0	0	0	0	0
172	17	5.8	Male	1	2010	1	0.5	0	1	0	0	0
172	18	5.8	Male	1	2010	0	0.5	0	0	0	0	0
172	19	6.4	Male	1	2010	0	0.5	0	0	0	0	0
172	20	6.7	Male	1	2011	0	0.5	0	0	0	0	0
172	21	7.4	Male	1	2011	0	0.5	0	0	0	0	0
172	22	7.5	Male	1	2011	0	0.5	0	0	0	0	0
172	23	7.8	Male	1	2012	1	2	0	1	0	0	0
172	24	8.2	Male	1	2012	0	0.5	0	0	0	0	0
172	25	8.2	Male	1	2012	0	0.5	0	1	0	0	0
172	26	8.79726	Male	1	2013	0	0.5	0	0	0	0	0
172	27	9.29315	Male	1	2013	0	0.5	0	1	0	0	0
173	1	0.5	Male	1	2004	1	0.5	0	0	0	0	0
173	2	0	Male	1	2004	0	0.5	0	0	0	0	0
173	3	0.5	Male	1	2004	0	0.5	0	0	0	0	0
174	1	0.6	Male	1	2004	1	2	0	0	0	0	0
174	2	0	Male	1	2004	0	0.5	0	0	0	0	0
[truncated: 100,175 more rows]
